# Supplementary material for: Construction of Mode of Action for Cadmium-Induced Renal Tubular Dysfunction Based on a Toxicity Pathway-Oriented Approach
Source: Front Genet. 2021 Jul 23;12:696892. doi: 10.3389/fgene.2021.696892 (PMC8343180; doi:10.3389/fgene.2021.696892)
Supplement: Supplementary file 1 [file Data_Sheet_1.XLSX]

## Sheet: Sheet1
107 references related to cadmium-induced nephrotoxicity from CTD
PubMed ID	Authors	Title	Year	Citation
25940730	Xia B, et al.	The Co-induced Effects of Molybdenum and Cadmium on Antioxidants and Heat Shock Proteins in Duck Kidneys.	2015	Biol Trace Elem Res. 2015 May 5.
21146870	Kovacs G, et al.	Heavy metal cations permeate the TRPV6 epithelial cation channel.	2011	Cell Calcium. 2011 Jan;49(1):43-55.
11179201	Inoue R, et al.	The transient receptor potential protein homologue TRP6 is the essential component of vascular alpha(1)-adrenoceptor-activated Ca(2+)-permeable cation channel.	2001	Circ Res. 2001 Feb 16;88(3):325-32.
9925802	Markovich D, et al.	Heavy metals mercury, cadmium, and chromium inhibit the activity of the mammalian liver and kidney sulfate transporter sat-1.	1999	Toxicol Appl Pharmacol. 1999 Jan 15;154(2):181-7.
23095357	Tokumoto M, et al.	[Cadmium induces p53-dependent apoptosis through the inhibition of Ube2d family gene expression].	2012	Nihon Eiseigaku Zasshi. 2012;67(4):472-7.
24212999	Tokumoto M, et al.	Inorganic arsenic induces apoptosis through downregulation of Ube2d genes and p53 accumulation in rat proximal tubular cells.	2013	J Toxicol Sci. 2013;38(6):815-20.
15829715	Xia X, et al.	The endogenous CXXC motif governs the cadmium sensitivity of the renal Na+/glucose co-transporter.	2005	J Am Soc Nephrol. 2005 May;16(5):1257-65.
20060848	Kothinti RK, et al.	Cadmium down-regulation of kidney Sp1 binding to mouse SGLT1 and SGLT2 gene promoters: possible reaction of cadmium with the zinc finger domain of Sp1.	2010	Toxicol Appl Pharmacol. 2010 May 1;244(3):254-62.
15664265	Tabatabai NM, et al.	Adverse effect of cadmium on binding of transcription factor Sp1 to the GC-rich regions of the mouse sodium-glucose cotransporter 1, SGLT1, promoter.	2005	Toxicology. 2005 Feb 28;207(3):369-82.
12969150	Tabatabai NM, et al.	Mouse kidney expresses mRNA of four highly related sodium-glucose cotransporters: regulation by cadmium.	2003	Kidney Int. 2003 Oct;64(4):1320-30.
11749115	Tabatabai NM, et al.	Differential regulation of mouse kidney sodium-dependent transporters mRNA by cadmium.	2001	Toxicol Appl Pharmacol. 2001 Dec 15;177(3):163-73.
21513783	Soodvilai S, et al.	Renal organic cation transporters mediated cadmium-induced nephrotoxicity.	2011	Toxicol Lett. 2011 Jul 4;204(1):38-42.
9486223	Markovich D, et al.	Renal Na-Si cotransporter NaSi-1 is inhibited by heavy metals.	1998	Am J Physiol. 1998 Feb;274(2 Pt 2):F283-9.
21783819	Nakagawa J, et al.	Phosphorylation of Stats at Ser727 in renal proximal tubular epithelial cells exposed to cadmium.	2007	Environ Toxicol Pharmacol. 2007 Nov;24(3):252-9.
19345278	Ferencz A, et al.	Identification of a splice variant of the metal-responsive transcription factor MTF-1 in common carp.	2009	Comp Biochem Physiol C Toxicol Pharmacol. 2009 Jul;150(1):113-7.
11912049	Das K, et al.	White-sided dolphin metallothioneins: purification, characterisation and potential role.	2002	Comp Biochem Physiol C Toxicol Pharmacol. 2002 Mar;131(3):245-51.
16226777	Morales AI, et al.	Effect of quercetin on metallothionein, nitric oxide synthases and cyclooxygenase-2 expression on experimental chronic cadmium nephrotoxicity in rats.	2006	Toxicol Appl Pharmacol. 2006 Jan 1;210(1-2):128-35.
12140172	Vasconcelos MH, et al.	Metal- and tissue-dependent relationship between metallothionein mRNA and protein.	2002	Toxicol Appl Pharmacol. 2002 Jul 15;182(2):91-7.
21467746	Tokumoto M, et al.	Cadmium toxicity is caused by accumulation of p53 through the down-regulation of Ube2d family genes in vitro and in vivo.	2011	J Toxicol Sci. 2011 Apr;36(2):191-200.
23080431	Edwards JR, et al.	Effects of cadmium on the sub-cellular localization of β-catenin and β-catenin-regulated gene expression in NRK-52E cells.	2013	Biometals. 2013 Feb;26(1):33-42.
17328220	Swiergosz-Kowalewska R, et al.	Expression of metallothionein genes I and II in bank vole Clethrionomys glareolus populations chronically exposed in situ to heavy metals.	2007	Environ Sci Technol. 2007 Feb 1;41(3):1032-7.
12915104	Bonham RT, et al.	Hsp27, Hsp70, and metallothionein in MDCK and LLC-PK1 renal epithelial cells: effects of prolonged exposure to cadmium.	2003	Toxicol Appl Pharmacol. 2003 Aug 15;191(1):63-73.
22796344	Meyer A, et al.	Species-specific differences in the inhibition of human and zebrafish 11β-hydroxysteroid dehydrogenase 2 by thiram and organotins.	2012	Toxicology. 2012 Nov 15;301(1-3):72-8.
27005776	Boonprasert K, et al.	The stress response of human proximal tubule cells to cadmium involves up-regulation of haemoxygenase 1 and metallothionein but not cytochrome P450 enzymes.	2016	Toxicol Lett. 2016 May 13;249:5-14.
17204476	Hock TD, et al.	JunB and JunD regulate human heme oxygenase-1 gene expression in renal epithelial cells.	2007	J Biol Chem. 2007 Mar 2;282(9):6875-86.
16816389	Sikorski EM, et al.	Pescadillo interacts with the cadmium response element of the human heme oxygenase-1 promoter in renal epithelial cells.	2006	J Biol Chem. 2006 Aug 25;281(34):24423-30.
15242350	Hock TD, et al.	Upstream stimulatory factors, USF1 and USF2, bind to the human haem oxygenase-1 proximal promoter in vivo and regulate its transcription.	2004	Biochem J. 2004 Oct 15;383(Pt 2):209-18.
12783778	Hill-Kapturczak N, et al.	An internal enhancer regulates heme- and cadmium-mediated induction of human heme oxygenase-1.	2003	Am J Physiol Renal Physiol. 2003 Sep;285(3):F515-23.
19371616	Prozialeck WC, et al.	Preclinical evaluation of novel urinary biomarkers of cadmium nephrotoxicity.	2009	Toxicol Appl Pharmacol. 2009 Aug 1;238(3):301-5.
16962696	Morales AI, et al.	Protective effect of quercetin on experimental chronic cadmium nephrotoxicity in rats is based on its antioxidant properties.	2006	Food Chem Toxicol. 2006 Dec;44(12):2092-100.
19126599	Wang SH, et al.	Cadmium toxicity toward autophagy through ROS-activated GSK-3beta in mesangial cells.	2009	Toxicol Sci. 2009 Mar;108(1):124-31.
24706384	Jancsó Z, et al.	Impact of acute arsenic and cadmium exposure on the expression of two haeme oxygenase genes and other antioxidant markers in common carp (Cyprinus carpio).	2015	J Appl Toxicol. 2015 Mar;35(3):310-8.
11738272	Garrett SH, et al.	Transient induction of metallothionein isoform 3 (MT-3), c-fos, c-jun and c-myc in human proximal tubule cells exposed to cadmium.	2002	Toxicol Lett. 2002 Jan 5;126(1):69-80.
29571895	Wang X, et al.	Low dose cadmium upregulates the expression of von Willebrand factor in endothelial cells.	2018	Toxicol Lett. 2018 Jun 15;290:46-54.
26259607	Kim SY, et al.	Noninvasive Biomarker Candidates for Cadmium-Induced Nephrotoxicity by 2DE/MALDI-TOF-MS and SILAC/LC-MS Proteomic Analyses.	2015	Toxicol Sci. 2015 Nov;148(1):167-82.
11985888	Lee MJ, et al.	Upregulation of stress response mRNAs in COS-7 cells exposed to cadmium.	2002	Toxicology. 2002 May 24;174(2):109-17.
12974610	Ashino T, et al.	Tissue-dependent induction of heme oxygenase-1 and metallothionein-1/2 by methyl methanesulfonate.	2003	J Toxicol Sci. 2003 Aug;28(3):181-9.
18086661	Yokouchi M, et al.	Involvement of selective reactive oxygen species upstream of proapoptotic branches of unfolded protein response.	2008	J Biol Chem. 2008 Feb 15;283(7):4252-60.
16674991	Swiergosz-Kowalewska R, et al.	Glutathione levels and enzyme activity in the tissues of bank vole Clethrionomys glareolus chronically exposed to a mixture of metal contaminants.	2006	Chemosphere. 2006 Nov;65(6):963-74.
17369103	Choi CY, et al.	Cadmium affects the expression of metallothionein (MT) and glutathione peroxidase (GPX) mRNA in goldfish, Carassius auratus.	2007	Comp Biochem Physiol C Toxicol Pharmacol. 2007 May;145(4):595-600.
24093454	Santoyo-Sánchez MP, et al.	Impaired endocytosis in proximal tubule from subchronic exposure to cadmium involves angiotensin II type 1 and cubilin receptors.	2013	BMC Nephrol. 2013;14:211.
15590893	Eichler TE, et al.	Differential induction of podocyte heat shock proteins by prolonged single and combination toxic metal exposure.	2005	Toxicol Sci. 2005 Mar;84(1):120-8.
16730872	Xie J, et al.	Cadmium induces cell cycle arrest in rat kidney epithelial cells in G2/M phase.	2006	Toxicology. 2006 Jul 5;224(1-2):56-65.
25343288	Lee YK, et al.	Evaluation of cadmium-induced nephrotoxicity using urinary metabolomic profiles in sprague-dawley male rats.	2014	J Toxicol Environ Health A. 2014;77(22-24):1384-98.
14658758	Jung NH, et al.	Evidence for heme oxygenase-1 association with caveolin-1 and -2 in mouse mesangial cells.	2003	IUBMB Life. 2003 Sep;55(9):525-32.
29140578	Wang XY, et al.	Alleviation of cadmium-induced oxidative stress by trehalose via inhibiting the Nrf2-Keap1 signaling pathway in primary rat proximal tubular cells.	2018	J Biochem Mol Toxicol. 2018 Jan;32(1).
19615871	Renugadevi J, et al.	Quercetin protects against oxidative stress-related renal dysfunction by cadmium in rats.	2010	Exp Toxicol Pathol. 2010 Sep;62(5):471-81.
17165624	Yadav N, et al.	Effect of Picroliv on cadmium-induced hepatic and renal damage in the rat.	2006	Hum Exp Toxicol. 2006 Oct;25(10):581-91.
23534466	Wang L, et al.	Protective effects of quercetin on cadmium-induced cytotoxicity in primary cultures of rat proximal tubular cells.	2013	Biomed Environ Sci. 2013 Apr;26(4):258-67.
17194924	Wu C, et al.	Regulative mechanism of Ce3+ relieves DNA damage caused by Cd2+ in the kidney of silver crucian carp.	2006	Biol Trace Elem Res. 2006 Dec;113(3):231-45.
17125799	Pari L, et al.	Cytoprotective and antioxidant role of diallyl tetrasulfide on cadmium induced renal injury: an in vivo and in vitro study.	2007	Life Sci. 2007 Jan 23;80(7):650-8.
23954723	Gao D, et al.	Cadmium triggers kidney cell apoptosis of purse red common carp (Cyprinus carpio) without caspase-8 activation.	2013	Dev Comp Immunol. 2013 Dec;41(4):728-37.
21787653	Zhang C, et al.	Inhibition of cadmium-induced apoptosis by glutathione S-transferase P1 via mitogen-activated protein kinases and mitochondrial pathways.	2010	Environ Toxicol Pharmacol. 2010 Sep;30(2):202-8.
19442655	Wang SH, et al.	The role of endoplasmic reticulum in cadmium-induced mesangial cell apoptosis.	2009	Chem Biol Interact. 2009 Sep 14;181(1):45-51.
28347754	Liu F, et al.	Cadmium disrupts autophagic flux by inhibiting cytosolic Ca(2+)-dependent autophagosome-lysosome fusion in primary rat proximal tubular cells.	2017	Toxicology. 2017 May 15;383:13-23.
18506790	Liu Y, et al.	Initiation of caspase-independent death in mouse mesangial cells by Cd2+: involvement of p38 kinase and CaMK-II.	2008	J Cell Physiol. 2008 Nov;217(2):307-18.
16478757	Xie J, et al.	Cadmium-induced apoptosis in rat kidney epithelial cells involves decrease in nuclear factor-kappa B activity.	2006	Toxicol Sci. 2006 May;91(1):299-308.
11781163	Ishido M, et al.	Attenuation of both apoptotic and necrotic actions of cadmium by Bcl-2.	2002	Environ Health Perspect. 2002 Jan;110(1):37-42.
22356713	Zhai JX, et al.	[Effects of mitogen-activated protein kinases signaling pathway proteins on kidney injury in mice exposed subchronically to cadmium].	2011	Zhonghua Lao Dong Wei Sheng Zhi Ye Bing Za Zhi. 2011 Sep;29(9):670-3.
19135140	Zhou YJ, et al.	The protection of selenium on ROS mediated-apoptosis by mitochondria dysfunction in cadmium-induced LLC-PK(1) cells.	2009	Toxicol In Vitro. 2009 Mar;23(2):288-94.
21034764	Whittaker MH, et al.	Exposure to Pb, Cd, and As mixtures potentiates the production of oxidative stress precursors: 30-day, 90-day, and 180-day drinking water studies in rats.	2011	Toxicol Appl Pharmacol. 2011 Jul 15;254(2):154-66.
27717697	Song XB, et al.	Puerarin protects against cadmium-induced proximal tubular cell apoptosis by restoring mitochondrial function.	2016	Chem Biol Interact. 2016 Dec 25;260:219-231.
25388156	Nair AR, et al.	Glutathione and mitochondria determine acute defense responses and adaptive processes in cadmium-induced oxidative stress and toxicity of the kidney.	2014	Arch Toxicol. 2014 Nov 12.
26607349	Chen Z, et al.	Regulatory role of miR-125a/b in the suppression by selenium of cadmium-induced apoptosis via the mitochondrial pathway in LLC-PK1 cells.	2016	Chem Biol Interact. 2016 Jan 5;243:35-44.
31419506	Zhuang J, et al.	Cadmium induces cytotoxicity through oxidative stress-mediated apoptosis pathway in duck renal tubular epithelial cells.	2019	Toxicol In Vitro. 2019 Dec;61:104625.
29870746	Luo T, et al.	ERK1/2 MAPK promotes autophagy to suppress ER stress-mediated apoptosis induced by cadmium in rat proximal tubular cells.	2018	Toxicol In Vitro. 2018 Oct;52:60-69.
25805271	Liu L, et al.	Ameliorative Effects of Selenium on Cadmium-Induced Oxidative Stress and Endoplasmic Reticulum Stress in the Chicken Kidney.	2015	Biol Trace Elem Res. 2015 Oct;167(2):308-19.
16759985	Liu F, et al.	Cadmium induces the expression of Grp78, an endoplasmic reticulum molecular chaperone, in LLC-PK1 renal epithelial cells.	2006	Environ Health Perspect. 2006 Jun;114(6):859-64.
20576581	Gena P, et al.	Cadmium impairs albumin reabsorption by down-regulating megalin and ClC5 channels in renal proximal tubule cells.	2010	Environ Health Perspect. 2010 Nov;118(11):1551-6.
15041070	Abu-Bakar A, et al.	Acute cadmium chloride administration induces hepatic and renal CYP2A5 mRNA, protein and activity in the mouse: involvement of transcription factor NRF2.	2004	Toxicol Lett. 2004 Mar 21;148(3):199-210.
25286916	Wallin M, et al.	Low-level cadmium exposure and effects on kidney function.	2014	Occup Environ Med. 2014 Dec;71(12):848-54.
27658547	So KY, et al.	Cadmium-induced heme-oxygenase-1 expression plays dual roles in autophagy and apoptosis and is regulated by both PKC-δ and PKB/Akt activation in NRK52E kidney cells.	2016	Toxicology. 2016 Aug 31;370:49-59.
21694771	Tvermoes BE, et al.	Cadmium induces transcription independently of intracellular calcium mobilization.	2011	PLoS One. 2011;6(6):e20542.
21172416	Wilmes A, et al.	Identification and dissection of the Nrf2 mediated oxidative stress pathway in human renal proximal tubule toxicity.	2011	Toxicol In Vitro. 2011 Apr;25(3):613-22.
23369406	Garrett SH, et al.	Short and long term gene expression variation and networking in human proximal tubule cells when exposed to cadmium.	2013	BMC Med Genomics. 2013;6 Suppl 1:S2.
24284285	Lee JY, et al.	Gene expression analysis using DNA microarray in HK-2 human proximal tubular cells treated with cadmium.	2013	J Toxicol Sci. 2013;38(6):959-62.
21297351	Tokumoto M, et al.	DNA microarray analysis of normal rat kidney epithelial cells treated with cadmium.	2011	J Toxicol Sci. 2011 Jan;36(1):127-9.
17327699	Ohba K, et al.	Transcriptome analysis of rat kidney cells continuously exposed to cadmium using DNA microarray.	2007	J Toxicol Sci. 2007 Feb;32(1):103-5.
21120746	Garrett SH, et al.	Microarray analysis of gene expression patterns in human proximal tubule cells over a short and long time course of cadmium exposure.	2011	J Toxicol Environ Health A. 2011;74(1):24-42.
24067728	Tokumoto M, et al.	DNA microarray expression analysis of mouse kidney following cadmium exposure for 12 months.	2013	J Toxicol Sci. 2013;38(5):799-802.
16581305	Atli G, et al.	Response of catalase activity to Ag+, Cd2+, Cr6+, Cu2+ and Zn2+ in five tissues of freshwater fish Oreochromis niloticus.	2006	Comp Biochem Physiol C Toxicol Pharmacol. 2006 Jun;143(2):218-24.
28587817	Shrestha S, et al.	Human renal tubular cells contain CD24/CD133 progenitor cell populations: Implications for tubular regeneration after toxicant induced damage using cadmium as a model.	2017	Toxicol Appl Pharmacol. 2017 Jun 3.
27871888	Yang H, et al.	Multidrug and toxin extrusion proteins mediate cellular transport of cadmium.	2017	Toxicol Appl Pharmacol. 2017 Jan 1;314:55-62.
23650964	Coccini T, et al.	Apoptosis induction and histological changes in rat kidney following Cd-doped silica nanoparticle exposure: evidence of persisting effects.	2013	Toxicol Mech Methods. 2013 Oct;23(8):566-75.
22553113	Liu Y, et al.	Involvement of CaMK-IIδ and gelsolin in Cd(2+) -dependent cytoskeletal effects in mesangial cells.	2013	J Cell Physiol. 2013 Jan;228(1):78-86.
22467032	Gong P, et al.	Protective effect of caffeic acid phenethyl ester against cadmium-induced renal damage in mice.	2012	J Toxicol Sci. 2012;37(2):415-25.
22001350	Min KS, et al.	Oxidation and turnover of renal metallothioneins after an injection of ferric nitrilotriacetate.	2012	Chem Biol Interact. 2012 Jan 5;195(1):61-7.
22617749	Onodera A, et al.	Role of megalin and the soluble form of its ligand RAP in Cd-metallothionein endocytosis and Cd-metallothionein-induced nephrotoxicity in vivo.	2012	Toxicol Lett. 2012 Jul 20;212(2):91-6.
22129750	Hwang GW, et al.	Inhibition of F-box protein FBXO6 gene expression by RNA interference enhances cadmium toxicity in HEK293 cells.	2011	J Toxicol Sci. 2011;36(6):847-9.
21436125	Lee WK, et al.	ABCB1 protects kidney proximal tubule cells against cadmium-induced apoptosis: roles of cadmium and ceramide transport.	2011	Toxicol Sci. 2011 Jun;121(2):343-56.
16828738	Fernandes D, et al.	Chemical residues and biochemical responses in wild and cultured European sea bass (Dicentrarchus labrax L.).	2007	Environ Res. 2007 Feb;103(2):247-56.
21266201	Long Y, et al.	Molecular characterization and functions of zebrafish ABCC2 in cellular efflux of heavy metals.	2011	Comp Biochem Physiol C Toxicol Pharmacol. 2011 May;153(4):381-91.
21421027	Wolff NA, et al.	Role of Arf1 in endosomal trafficking of protein-metal complexes and cadmium-metallothionein-1 toxicity in kidney proximal tubule cells.	2011	Toxicol Lett. 2011 Jun 24;203(3):210-8.
20303360	Kayaalti Z, et al.	Effect of metallothionein core promoter region polymorphism on cadmium, zinc and copper levels in autopsy kidney tissues from a Turkish population.	2010	Toxicol Appl Pharmacol. 2010 Jun 1;245(2):252-5.
19369054	Tang Y, et al.	Zinc supplementation partially prevents renal pathological changes in diabetic rats.	2010	J Nutr Biochem. 2010 Mar;21(3):237-46.
17448585	El-Sharaky AS, et al.	Protective role of selenium against renal toxicity induced by cadmium in rats.	2007	Toxicology. 2007 Jun 25;235(3):185-93.
16443174	Chwełatiuk E, et al.	The effect of orally administered melatonin on tissue accumulation and toxicity of cadmium in mice.	2006	J Trace Elem Med Biol. 2006;19(4):259-65.
16263807	Gunawardana CG, et al.	Cadmium inhibits both intrinsic and extrinsic apoptotic pathways in renal mesangial cells.	2006	Am J Physiol Renal Physiol. 2006 May;290(5):F1074-82.
21643505	Simmons SO, et al.	NRF2 Oxidative Stress Induced by Heavy Metals is Cell Type Dependent.	2011	Curr Chem Genomics. 2011;5:1-12.
15129022	Somji S, et al.	Expression of metallothionein isoform 3 (MT-3) determines the choice between apoptotic or necrotic cell death in Cd+2-exposed human proximal tubule cells.	2004	Toxicol Sci. 2004 Aug;80(2):358-66.
10669483	Jouvenceau A, et al.	Inactivation properties of human recombinant class E calcium channels.	2000	J Neurophysiol. 2000 Feb;83(2):671-84.
10581208	Choi JS, et al.	Cadmium inhibits albumin endocytosis in opossum kidney epithelial cells.	1999	Toxicol Appl Pharmacol. 1999 Dec 1;161(2):146-52.
7676455	Kayama F, et al.	Cadmium-induced renal damage and proinflammatory cytokines: possible role of IL-6 in tubular epithelial cell regeneration.	1995	Toxicol Appl Pharmacol. 1995 Sep;134(1):26-34.
7524195	Friedman PA, et al.	Cadmium uptake by kidney distal convoluted tubule cells.	1994	Toxicol Appl Pharmacol. 1994 Oct;128(2):257-63.
8393220	Kinne-Saffran E, et al.	Inhibition of Na,K-ATPase by cadmium: different mechanisms in different species.	1993	Toxicol Appl Pharmacol. 1993 Jul;121(1):22-9.
3071304	Bernard AM, et al.	Potentiation of cadmium nephrotoxicity by acetaminophen.	1988	Arch Toxicol. 1988;62(4):291-4.
2822468	Fowler BA, et al.	Mechanism of cadmium-metallothionein-induced nephrotoxicity: relationship to altered renal calcium metabolism.	1987	Experientia Suppl. 1987;52:661-8.

## Sheet: Sheet2
perturbed pathways and genes in Cd-induced nephrotoxicity
Ingenuity Canonical Pathways	-log(p-value)	Ratio	z-score	Perturbed genes
NRF2-mediated Oxidative Stress Response	15.9	0.24	1.961	ATF4,CAT,DNAJA1,DNAJA4,DNAJB1,DNAJB4,DNAJB6,DNAJB9,EPHX1,FOS,FOSL1,FTH1,GCLC,GCLM,GSR,GSTA3,GSTA4,GSTM1,GSTO1,GSTP1,HMOX1,HSP90AA1,HSP90AB1,HSP90B1,HSPB8,JUN,JUNB,JUND,KEAP1,KRAS,MAF,MAFF,MAFG,MAPK1,MAPK3,MAPK8,NFE2L2,NQO1,PMF1/PMF1-BGLAP,SOD1,SOD2,SQSTM1,TXNRD1,UBB
Aryl Hydrocarbon Receptor Signaling	11.6	0.237	-0.426	AIP,ALDH1A1,ALDH1L2,BAX,CCNA1,CCNA2,CDKN1A,CDKN1B,CHEK1,CTSD,FOS,GSTA3,GSTA4,GSTM1,GSTO1,GSTP1,HSP90AA1,HSP90AB1,HSP90B1,IL6,JUN,MAPK1,MAPK3,MAPK8,MDM2,MYC,NCOA7,NCOR2,NFE2L2,NQO1,TNF,TP53
Endoplasmic Reticulum Stress Pathway	10.1	0.6	2.887	ATF4,ATF6,CALR,CASP3,CASP7,CASP9,DDIT3,EIF2S1,ERN1,HSP90B1,HSPA5,MAPK8
Hypoxia Signaling in the Cardiovascular System	8.98	0.286	0	ATF4,CREB1,EDN1,HSP90AA1,HSP90AB1,HSP90B1,JUN,LDHA,MDM2,NOS3,NQO1,SUMO1,TP53,UBE2C,UBE2D1,UBE2D2,UBE2D3,UBE2D4,UBE2J1,UBE2N
Ferroptosis Signaling Pathway	8.93	0.231	0.6	AIFM2,ANGPTL4,ARF1,ATF4,BECN1,BRAF,CDKN1A,FTH1,G3BP1,GCLC,GPX4,H2AX,HMOX1,KEAP1,KRAS,MAPK1,MAPK3,NFE2L2,PEBP1,SAT1,SLC7A11,SQSTM1,TFRC,TP53,TXNRD1
Unfolded protein response	8.77	0.266	3.742	ATF4,ATF6,BCL2,CALR,DDIT3,DNAJA1,DNAJA4,DNAJB1,DNAJB4,DNAJB6,DNAJB9,ERN1,HSP90B1,HSPA1A/HSPA1B,HSPA5,HSPA8,HSPH1,MAPK8,NFE2L2,PPARG,PPP1R15A
Protein Ubiquitination Pathway	8.53	0.161	#NUM!	ANAPC11,B2M,BIRC2,BIRC3,CDC20,CRYAB,DNAJA1,DNAJB1,DNAJB4,DNAJB6,DNAJB9,ELOB,HSP90AA1,HSP90AB1,HSP90B1,HSPA1A/HSPA1B,HSPA4L,HSPA5,HSPA8,HSPB8,HSPD1,HSPE1,HSPH1,MDM2,MED20,PSMB1,PSMD14,PSMD6,SKP2,UBB,UBE2C,UBE2D1,UBE2D2,UBE2D3,UBE2D4,UBE2J1,UBE2N,USP39,USP47
Mitotic Roles of Polo-Like Kinase	8.04	0.298	-1.897	ANAPC11,CAPN1,CCNB1,CCNB2,CDC20,CDK1,FBXO5,HSP90AA1,HSP90AB1,HSP90B1,KIF11,KIF23,PLK1,PPP2CA,PPP2R1B,PRC1,PTTG1
Glucocorticoid Receptor Signaling	7.11	0.124	#NUM!	ANXA1,ATP5F1A,ATP5MC1,B2M,BCL2,BCL2L1,CCL2,CCNH,CDKN1A,CHUK,CREB1,CREBZF,CXCL3,CXCL8,DCAF6,DUSP1,FKBP4,FOS,G6PC,GJA1,HSP90AA1,HSP90AB1,HSP90B1,HSPA1A/HSPA1B,HSPA5,HSPA8,IL13RA1,IL1RL1,IL27RA,IL6,IL7R,JUN,KRAS,MAPK1,MAPK11,MAPK3,MAPK8,MYC,NCOR2,NDUFV1,NOS2,NOS3,PDK4,PLAU,PPARG,PTGS2,SERPINE1,SGK1,SLC37A4,SUMO1,TGFBR1,TNF
Xenobiotic Metabolism Signaling	6.97	0.151	#NUM!	AIP,ALDH1A1,ALDH1L2,CAMK2G,CAT,ESD,GCLC,GSTA3,GSTA4,GSTM1,GSTO1,GSTP1,HMOX1,HSP90AA1,HSP90AB1,HSP90B1,IL6,KEAP1,KRAS,MAF,MAOA,MAOB,MAPK1,MAPK11,MAPK3,MAPK8,NCOR2,NFE2L2,NOS2,NQO1,PPP2CA,PPP2R1B,SULT2B1,SUMO1,TNF
HIF1α Signaling	6.49	0.161	0.557	ADM,BRAF,CAMK2G,CDKN1A,EDN1,ELOB,HK2,HMOX1,HSP90AA1,HSPA1A/HSPA1B,HSPA5,HSPA8,IGF2,IL6,JUN,KRAS,LDHA,MAPK1,MAPK3,MDM2,MMP11,NOS2,RPS6,RPS6KB1,SAT1,SERPINE1,SLC2A3,SLC2A5,TP53
Apoptosis Signaling	5.96	0.202	2.668	BAK1,BAX,BCL2,BCL2L1,BIRC2,BIRC3,CAPN1,CASP3,CASP7,CASP9,CDK1,CHUK,DIABLO,KRAS,MAPK1,MAPK3,MAPK8,TNF,TP53
Cyclins and Cell Cycle Regulation	5.88	0.218	-1.604	CCNA1,CCNA2,CCNB1,CCNB2,CCNH,CDK1,CDKN1A,CDKN1B,CDKN2B,CDKN2C,E2F7,E2F8,FBXL5,PPP2CA,PPP2R1B,SKP2,TP53
Induction of Apoptosis by HIV1	5.87	0.242	2.496	BAK1,BAX,BCL2,BCL2L1,BIRC2,BIRC3,CASP3,CASP9,CHUK,DIABLO,MAPK8,SLC25A4,SLC25A5,TNF,TP53
IL-17 Signaling	5.85	0.179	3.273	CCL2,CXCL3,CXCL5,CXCL8,FOS,HSP90AA1,HSP90AB1,HSP90B1,IL15,IL6,JUN,KRAS,MAPK1,MAPK11,MAPK3,MAPK8,NOS2,PTGS2,TNF,TNFSF10,TNFSF13,TNFSF15
Senescence Pathway	5.77	0.135	1.219	ANAPC11,ATF3,BRAF,CAPN1,CAT,CCNB1,CCNB2,CDK1,CDKN1A,CDKN1B,CDKN2B,CHEK1,CHUK,CXCL8,DLD,E2F7,E2F8,ELF1,GADD45A,IL6,JUN,KRAS,MAPK1,MAPK3,MAPKAPK3,MDM2,PDHA1,PDK4,PPP2CA,PPP2R1B,SERPINE1,SOD2,SQSTM1,TGFBR1,TP53
Cell Cycle: G2/M DNA Damage Checkpoint Regulation	5.76	0.271	3.051	AURKA,CCNB1,CCNB2,CDK1,CDKN1A,CHEK1,FBXL5,GADD45A,MDM2,PLK1,SKP2,TP53,YWHAZ
Coronavirus Pathogenesis Pathway	5.71	0.154	3.53	ATF4,BAX,BCL2,BST2,CASP3,CASP9,CCL2,CHUK,CXCL8,DDIT3,E2F7,E2F8,FOS,IL6,JUN,MAPK1,MAPK11,MAPK3,MAPK8,NPC1,OAS1,PTGS2,RPS6,SERPINE1,TGFBR1,TNPO1,TP53
PI3K/AKT Signaling	5.65	0.157	1.789	BCL2,BCL2L1,CDKN1A,CDKN1B,CHUK,HSP90AA1,HSP90AB1,HSP90B1,IL13RA1,IL1RL1,IL27RA,IL7R,ILK,INPP5J,INPP5K,KRAS,MAPK1,MAPK3,MDM2,NOS3,PPP2CA,PPP2R1B,PTGS2,RPS6KB1,TP53,YWHAZ
Myc Mediated Apoptosis Signaling	5.65	0.265	2.111	ADRB1,BAX,BCL2,BCL2L1,CASP3,CASP9,CHUK,MDM2,MYC,PMAIP1,PRKAR1A,TNF,TP53
BAG2 Signaling Pathway	5.52	0.216	1.941	BAG2,CASP3,CDKN1A,HSP90AA1,HSPA1A/HSPA1B,HSPA5,HSPA8,MAPK1,MAPK3,MDM2,MYC,PSMB1,PSMD14,PSMD6,TP53,UBE2D1
Role of PKR in Interferon Induction and Antiviral Response	5.49	0.182	0.943	ATF3,BAX,CASP3,CASP9,CHUK,EIF2S1,FOS,HSP90AA1,HSP90AB1,HSP90B1,HSPA1A/HSPA1B,HSPA5,HSPA8,JUN,MAPK1,MAPK11,MAPK3,MAPK8,TNF,TP53
Sirtuin Signaling Pathway	5.37	0.133	1.091	ATG13,ATG5,ATP5F1A,ATP5MC1,BAX,BECN1,CXCL8,G6PD,GADD45A,H1-10,JUN,LDHA,MAP1LC3B,MAPK1,MAPK3,MYC,NDUFV1,NFE2L2,NOS2,NOS3,NQO1,PDHA1,PPARA,PPARG,PPID,PPIF,SLC25A4,SLC25A5,SOD1,SOD2,TIMM50,TNF,TP53
Xenobiotic Metabolism AHR Signaling Pathway	5.33	0.221	1.069	AIP,ALDH1A1,ALDH1L2,GSTA3,GSTA4,GSTM1,GSTO1,GSTP1,HSP90AA1,HSP90AB1,HSP90B1,IL6,NQO1,SUMO1,TNF
Inhibition of Angiogenesis by TSP1	5.31	0.323	2.121	CASP3,CD47,JUN,MAPK1,MAPK11,MAPK8,NOS3,TGFBR1,THBS1,TP53
Aldosterone Signaling in Epithelial Cells	5.27	0.165	1	CRYAB,DNAJA1,DNAJB1,DNAJB4,DNAJB6,DNAJB9,DUSP1,HSP90AA1,HSP90AB1,HSP90B1,HSPA1A/HSPA1B,HSPA4L,HSPA5,HSPA8,HSPB8,HSPD1,HSPE1,HSPH1,KRAS,MAPK1,MAPK3,SGK1
Estrogen-mediated S-phase Entry	5.12	0.346	-0.707	CCNA1,CCNA2,CDK1,CDKN1A,CDKN1B,E2F7,E2F8,MYC,SKP2
Tumor Microenvironment Pathway	5.01	0.155	1.279	BCL2,BRAF,CCL2,CD274,CXCL12,CXCL8,FGF13,FOS,IGF2,IL6,JUN,KRAS,MAPK1,MAPK3,MMP11,MYC,NOS2,PLAU,PTGS2,SLC16A1,SLC2A3,SPP1,TNF
Kinetochore Metaphase Signaling Pathway	4.98	0.189	-2.5	ANAPC11,BUB1,BUB1B,CCNB1,CDC20,CDCA8,CDK1,CENPE,H2AX,MAD2L1,NDC80,NEK2,NUF2,PLK1,PMF1/PMF1-BGLAP,PTTG1,SPC25
ATM Signaling	4.71	0.188	2.138	ATF4,CCNB1,CCNB2,CDK1,CDKN1A,CHEK1,CREB1,GADD45A,H2AX,JUN,MAPK11,MAPK8,MDM2,PPP2CA,PPP2R1B,TP53
Toll-like Receptor Signaling	4.5	0.2	1.667	CHUK,FOS,IL1RL1,IRAK2,JUN,LY96,MAPK1,MAPK11,MAPK8,PPARA,SIGIRR,TNF,TNFAIP3,UBB
IL-17A Signaling in Gastric Cells	4.47	0.333	2.449	CXCL8,FOS,JUN,MAPK1,MAPK11,MAPK3,MAPK8,TNF
Erythropoietin Signaling Pathway	4.37	0.154	-0.243	BCL2L1,BIRC2,BIRC3,CXCL8,FOS,HBB,IL15,IL6,JUN,KRAS,MAPK1,MAPK3,MDM2,NOS3,RPS6KB1,TNF,TNFSF10,TNFSF13,TNFSF15,TP53
Role of MAPK Signaling in Inhibiting the Pathogenesis of Influenza	4.37	0.206	2.887	BAX,BRAF,CASP3,CCL2,CXCL8,IL6,JUN,MAPK1,MAPK11,MAPK3,MAPK8,PTGS2,TNF
HER-2 Signaling in Breast Cancer	4.28	0.137	-0.209	ARF1,BRAF,CASP3,CASP7,CASP9,CDKN1A,CDKN1B,CHUK,COX5B,COX6B2,COX8A,ELF1,FOS,JUN,KRAS,MAPK1,MAPK3,MDM2,MYC,NRG1,PTGS2,RPS6,RPS6KB1,TP53
Prostate Cancer Signaling	4.19	0.165	#NUM!	ATF4,BCL2,CASP9,CDKN1A,CDKN1B,CHUK,CREB1,GSTP1,HSP90AA1,HSP90AB1,HSP90B1,KLK3,KRAS,MAPK1,MAPK3,MDM2,TP53
Molecular Mechanisms of Cancer	4.17	0.107	#NUM!	AURKA,BAK1,BAX,BCL2,BCL2L1,BIRC2,BIRC3,BMP2,BMP4,BRAF,CAMK2G,CASP3,CASP7,CASP9,CDK1,CDKN1A,CDKN1B,CDKN2B,CDKN2C,CHEK1,DIABLO,E2F7,E2F8,FOS,FZD2,GNG10,JUN,KRAS,MAPK1,MAPK11,MAPK3,MAPK8,MDM2,MYC,PMAIP1,PRKAR1A,RAPGEF3,RHOV,RND3,TGFBR1,TP53
PPAR Signaling	4.15	0.17	-2.138	AIP,CHUK,FOS,HSP90AA1,HSP90AB1,HSP90B1,IL1RL1,JUN,KRAS,MAPK1,MAPK3,NCOR2,PPARA,PPARG,PTGS2,TNF
TNFR1 Signaling	4.13	0.224	2.333	BIRC2,BIRC3,CASP3,CASP7,CASP9,CHUK,FOS,JUN,MAPK8,TNF,TNFAIP3
IL-17A Signaling in Fibroblasts	3.96	0.257	#NUM!	CCL2,CHUK,CXCL5,FOS,IL6,JUN,MAPK1,MAPK11,MAPK3
Mitochondrial Dysfunction	3.91	0.139	#NUM!	ATP5F1A,ATP5MC1,ATP5PD,BCL2,CASP3,CASP9,CAT,COX5B,COX6B2,COX8A,GPX4,GSR,HSD17B10,LRRK2,MAOA,MAOB,MAPK8,NDUFV1,PDHA1,SOD2,XDH
HMGB1 Signaling	3.88	0.146	2.714	CCL2,CXCL8,FOS,IL15,IL6,JUN,KRAS,MAPK1,MAPK11,MAPK3,MAPK8,PLAT,RHOV,RND3,SERPINE1,TNF,TNFSF10,TNFSF13,TNFSF15
Neuroinflammation Signaling Pathway	3.82	0.118	2.353	ATF4,B2M,BCL2,BIRC2,BIRC3,CALB2,CASP3,CCL2,CHUK,CREB1,CXCL12,CXCL8,FOS,GABRB3,HMOX1,IL6,IRAK2,JUN,KLK3,MAPK1,MAPK11,MAPK3,MAPK8,NFE2L2,NOS2,PTGS2,SOD2,TGFBR1,TNF
Systemic Lupus Erythematosus In T Cell Signaling Pathway	3.8	0.131	0.426	ATF4,B2M,CASP3,CASP7,CASP9,CREB1,CREM,ELF1,FOS,GADD45A,IL6,JUN,KRAS,MAPK1,MAPK3,NOS2,NOS3,PPP2CA,PPP2R1B,RAB4A,RHOV,RND3,RPS6KB1
MIF Regulation of Innate Immunity	3.76	0.243	2.333	FOS,JUN,LY96,MAPK1,MAPK3,MAPK8,NOS2,PTGS2,TP53
Pancreatic Adenocarcinoma Signaling	3.73	0.152	1.508	BCL2,BCL2L1,CASP9,CDKN1A,CDKN1B,CDKN2B,E2F7,E2F8,HMOX1,KRAS,MAPK1,MAPK3,MAPK8,MDM2,PTGS2,TGFBR1,TP53
Role of CHK Proteins in Cell Cycle Checkpoint Control	3.73	0.204	0.632	ATMIN,CDK1,CDKN1A,CHEK1,E2F7,E2F8,PLK1,PPP2CA,PPP2R1B,RAD1,TP53
TNFR2 Signaling	3.7	0.267	1.633	BIRC2,BIRC3,CHUK,FOS,JUN,MAPK8,TNF,TNFAIP3
PTEN Signaling	3.7	0.142	-0.728	BCL2,BCL2L1,CASP3,CASP9,CDKN1A,CDKN1B,CHUK,FGFR1,FGFR2,IGF2R,ILK,INPP5J,INPP5K,KRAS,MAGI1,MAPK1,MAPK3,RPS6KB1,TGFBR1
Role of IL-17A in Psoriasis	3.69	0.455	2.236	CXCL3,CXCL5,CXCL8,S100A8,S100A9
Parkinson's Signaling	3.69	0.455	#NUM!	CASP3,CASP9,MAPK1,MAPK11,MAPK8
Cell Cycle: G1/S Checkpoint Regulation	3.53	0.182	0.333	CDKN1A,CDKN1B,CDKN2B,CDKN2C,E2F7,E2F8,FBXL5,MDM2,MYC,NRG1,SKP2,TP53
STAT3 Pathway	3.5	0.145	0.577	BCL2,CDKN1A,FGFR1,FGFR2,IGF2R,IL13RA1,IL1RL1,IL27RA,IL7R,KRAS,MAPK1,MAPK11,MAPK3,MAPK8,MYC,SOCS2,TGFBR1
Huntington's Disease Signaling	3.46	0.114	0	ATF4,ATP5F1A,ATP5MC1,BAX,BCL2L1,CAPN1,CASP3,CASP7,CASP9,CREB1,CTSD,DNAJB1,GNG10,HSPA1A/HSPA1B,HSPA5,HSPA8,JUN,MAPK1,MAPK3,MAPK8,NCOR2,PENK,PSMB1,PSMD14,PSMD6,SGK1,TP53,UBB
Hepatic Fibrosis Signaling Pathway	3.44	0.103	2.335	ATF4,BCL2,BRAF,CASP3,CCDC88A,CCL2,CDKN1B,CHUK,CREB1,CSNK1G3,CXCL8,EDN1,FGFR1,FOS,FTH1,FZD2,IL1RL1,IRAK2,JUN,KRAS,MAPK1,MAPK11,MAPK3,MAPK8,MYC,PPARG,PRKAR1A,RHOV,RND3,RPS6KB1,SERPINE1,SOD2,SPP1,TFRC,TGFBR1,TNF
Osteoarthritis Pathway	3.41	0.123	0.943	ATF4,BMP2,CASP3,CASP7,CASP9,CHUK,CREB1,CXCL8,DKK1,FGFR1,FZD2,HTRA1,IL1RL1,MTF1,NOS2,PPARG,PTGS2,S100A8,S100A9,SPHK1,SPP1,TGFBR1,TNF
Xenobiotic Metabolism General Signaling Pathway	3.41	0.143	3	GCLC,GSTA3,GSTA4,GSTM1,GSTO1,GSTP1,HMOX1,KEAP1,KRAS,MAF,MAPK1,MAPK11,MAPK3,MAPK8,NFE2L2,NQO1,PPARA
Hepatic Fibrosis / Hepatic Stellate Cell Activation	3.27	0.128	#NUM!	BAX,BCL2,CCL2,COL12A1,CXCL3,CXCL8,EDN1,FGFR1,FGFR2,IGF2,IGFBP4,IL1RL1,IL6,KLF6,LAMA1,LY96,MYH10,SERPINE1,TGFBR1,TNF
MSP-RON Signaling In Macrophages Pathway	3.23	0.154	0.832	ATF4,CHUK,CREB1,FOS,JUN,KLK10,KLK3,KLK7,KRAS,MAPK1,MAPK3,NOS2,PTGS2,TNF
Role of IL-17A in Arthritis	3.23	0.192	#NUM!	CCL2,CXCL3,CXCL5,CXCL8,MAPK1,MAPK11,MAPK3,MAPK8,NOS2,PTGS2
Superoxide Radicals Degradation	3.22	0.5	1	CAT,NQO1,SOD1,SOD2
IL-10 Signaling	3.18	0.177	#NUM!	BLVRA,CHUK,FOS,HMOX1,IL1RL1,IL6,JUN,MAPK1,MAPK11,MAPK8,TNF
IL-7 Signaling Pathway	3.18	0.177	0	BAK1,BAX,BCL2,CDKN1B,IL7,IL7R,JUN,MAPK1,MAPK11,MAPK3,MYC
Heme Degradation	3.16	0.75	#NUM!	BLVRA,HMOX1,HMOX2
Xenobiotic Metabolism PXR Signaling Pathway	3.15	0.128	0.229	ALDH1A1,ALDH1L2,CAMK2G,CAT,ESD,GSTA3,GSTA4,GSTM1,GSTO1,GSTP1,HSP90AA1,HSP90AB1,HSP90B1,MAOA,MAOB,NCOR2,NOS2,PRKAR1A,SULT2B1
Acute Phase Response Signaling	3.04	0.126	1.732	ALB,CHUK,FOS,HMOX1,HMOX2,IL6,JUN,KRAS,MAPK1,MAPK11,MAPK3,MAPK8,RBP1,SERPINE1,SERPINF1,SOCS2,SOD2,TNF,VWF
TGF-β Signaling	2.97	0.151	2.333	BCL2,BMP2,BMP4,FOS,INHBA,JUN,KRAS,MAPK1,MAPK11,MAPK3,MAPK8,SERPINE1,TGFBR1
Role of MAPK Signaling in the Pathogenesis of Influenza	2.95	0.167	#NUM!	BAX,BCL2,CASP3,CCL2,KRAS,MAPK1,MAPK11,MAPK3,MAPK8,PTGS2,TNF
LXR/RXR Activation	2.92	0.149	-2.828	ALB,CCL2,IL1RL1,IL6,LY96,MYLIP,NCOR2,NOS2,PTGS2,S100A8,SCD,SERPINF1,TNF
Colorectal Cancer Metastasis Signaling	2.91	0.11	0.229	BAX,BCL2L1,BRAF,CASP3,CASP9,FOS,FZD2,GNG10,IL6,JUN,KRAS,MAPK1,MAPK3,MAPK8,MMP11,MYC,NOS2,PRKAR1A,PTGER4,PTGS2,RHOV,RND3,TGFBR1,TNF,TP53
PEDF Signaling	2.9	0.156	1	BCL2,BCL2L1,CASP7,CHUK,KRAS,MAPK1,MAPK11,MAPK3,PPARG,SERPINF1,SOD2,TP53
UVC-Induced MAPK Signaling	2.88	0.188	1.414	BRAF,FOS,JUN,KRAS,MAPK1,MAPK11,MAPK3,MAPK8,TP53
p38 MAPK Signaling	2.87	0.141	0.632	ATF4,CREB1,DDIT3,DUSP1,DUSP10,IL1RL1,IRAK2,MAPK11,MAPKAPK3,MYC,RPS6KB1,TGFBR1,TNF,TP53
Autophagy	2.85	0.114	2.236	ATF4,ATG13,ATG5,BCL2,BECN1,CDKN1B,CREB1,DDIT3,ERN1,FOS,JUN,MAP1LC3B,MAPK1,MAPK3,MAPK8,MYC,PPP2CA,PPP2R1B,PRKAR1A,SQSTM1,TNF,TP53
Adipogenesis pathway	2.84	0.131	#NUM!	ATG5,BMP2,BMP4,CCNH,CTBP1,DDIT3,EGR2,FGFR1,FGFR2,FZD2,PER2,PPARG,RBP1,RPS6KB1,TNF,TP53
Chronic Myeloid Leukemia Signaling	2.82	0.14	#NUM!	BCL2L1,CDKN1A,CDKN1B,CHUK,CTBP1,E2F7,E2F8,KRAS,MAPK1,MAPK3,MDM2,MYC,TGFBR1,TP53
ILK Signaling	2.77	0.119	1.807	ATF4,BMP2,CASP3,CREB1,FOS,ILK,JUN,MAPK1,MAPK3,MAPK8,MYC,MYH10,NOS2,PPP2CA,PPP2R1B,PTGS2,RHOV,RND3,TNF
Ceramide Signaling	2.75	0.15	1.508	BCL2,CTSD,DIABLO,FOS,JUN,KRAS,MAPK3,MAPK8,PPP2CA,PPP2R1B,SPHK1,TNF
SPINK1 General Cancer Pathway	2.74	0.18	-0.333	IL6,KRAS,MAPK1,MAPK3,MT1A,MT1B,MT1E,MT3,SPINK1
IL-12 Signaling and Production in Macrophages	2.74	0.137	#NUM!	ALB,CHUK,FOS,JMJD6,JUN,MAF,MAPK1,MAPK11,MAPK3,MAPK8,NOS2,PPARG,S100A8,TNF
Role of IL-17F in Allergic Inflammatory Airway Diseases	2.73	0.195	2.121	ATF4,CCL2,CREB1,CXCL5,CXCL8,IL6,MAPK1,MAPK3
Regulation Of The Epithelial Mesenchymal Transition By Growth Factors Pathway	2.71	0.118	1	BRAF,CHUK,EGR1,FGF13,FGFR1,FGFR2,FOS,IL6,JUN,KRAS,MAPK1,MAPK11,MAPK3,MAPK8,TGFBR1,TNF,TNFSF10,TNFSF13,TNFSF15
Cardiac Hypertrophy Signaling (Enhanced)	2.7	0.092	1.414	ADRA2B,ADRB1,ATF6,CAMK2G,CHUK,CTF1,CXCL8,EDN1,EIF2B2,EIF2B5,FGF13,FGFR1,FGFR2,FZD2,GNG10,IL13RA1,IL15,IL1RL1,IL27RA,IL6,IL7R,JUN,KRAS,MAPK1,MAPK11,MAPK3,MAPK8,MAPKAPK3,MYC,PRKAR1A,PTGS2,RPS6,RPS6KB1,TDP2,TGFBR1,TNF,TNFSF10,TNFSF13,TNFSF15
Amyotrophic Lateral Sclerosis Signaling	2.7	0.141	2.887	BAX,BCL2,BCL2L1,BIRC2,BIRC3,CAPN1,CASP3,CASP7,CASP9,CAT,GPX1,SOD1,TP53
Isoleucine Degradation I	2.69	0.294	#NUM!	AUH,BCAT1,DLD,ECHDC3,HSD17B10
PFKFB4 Signaling Pathway	2.66	0.19	0	ATF4,CREB1,HK2,MAPK1,MAPK3,PRKAR1A,TP53,XDH
Endocannabinoid Cancer Inhibition Pathway	2.65	0.126	2.324	ATF3,ATF4,CASP3,CASP7,CASP9,CDKN1A,CDKN1B,CREB1,DDIT3,MAPK1,MAPK3,MYC,NOS2,NOS3,PRKAR1A,TRIB3
Apelin Adipocyte Signaling Pathway	2.63	0.153	1.265	CAT,GPX1,GPX4,GSTM1,GSTP1,MAPK1,MAPK11,MAPK3,MAPK8,PRKAR1A,SOD1
Salvage Pathways of Pyrimidine Ribonucleotides	2.61	0.145	0.577	BRAF,CDA,CDK1,G6PC,MAPK1,MAPK3,MAPK8,NEK2,PLK1,SGK1,UCK1,UPP1
iNOS Signaling	2.59	0.186	1.89	CHUK,FOS,IRAK2,JUN,LY96,MAPK1,MAPK11,NOS2
DNA damage-induced 14-3-3σ Signaling	2.57	0.278	#NUM!	CCNB1,CCNB2,CDK1,RAD1,TP53
Airway Pathology in Chronic Obstructive Pulmonary Disease	2.57	0.159	#NUM!	CCL2,CXCL3,CXCL8,FGF13,IL15,IL6,TNF,TNFSF10,TNFSF13,TNFSF15
Telomerase Signaling	2.53	0.135	0.905	CDKN1A,ELF1,HSP90AA1,HSP90AB1,HSP90B1,KRAS,MAPK1,MAPK3,MYC,PPP2CA,PPP2R1B,TINF2,TP53
Role of MAPK Signaling in Promoting the Pathogenesis of Influenza	2.53	0.135	1.941	ATP6V1B1,BAX,BCL2,BECN1,BRAF,CASP3,JUN,KRAS,MAPK1,MAPK11,MAPK3,MAPK8,PTGS2
UVA-Induced MAPK Signaling	2.53	0.141	#NUM!	BCL2L1,CASP3,CASP9,FOS,JUN,KRAS,MAPK1,MAPK11,MAPK3,MAPK8,RPS6KB1,TP53
Role of Osteoblasts, Osteoclasts and Chondrocytes in Rheumatoid Arthritis	2.51	0.111	#NUM!	BCL2,BIRC2,BIRC3,BMP2,BMP4,CASP9,CHUK,CSNK1G3,DKK1,FOS,FZD2,IL1RL1,IL6,IL7,JUN,MAPK1,MAPK3,MAPK8,SPP1,TNF
Formaldehyde Oxidation II (Glutathione-dependent)	2.49	1	#NUM!	ADH5,ESD
Iron homeostasis signaling pathway	2.47	0.128	#NUM!	ATP6V1B1,BMP2,BMP4,CIAO2A,FBXL5,FTH1,HBB,HMOX1,HMOX2,IL6,MAPK1,MAPK3,SKP2,TFRC
GADD45 Signaling	2.46	0.263	#NUM!	CCNB1,CDK1,CDKN1A,GADD45A,TP53
Glutathione Redox Reactions I	2.46	0.263	-0.447	GPX1,GPX4,GSR,GSTM1,GSTP1
MSP-RON Signaling In Cancer Cells Pathway	2.42	0.123	1.291	ATF4,BRAF,CREB1,ELF1,FOS,JUN,KLK10,KLK3,KLK7,KRAS,MAPK1,MAPK3,MYC,PLAUR,YWHAZ
Chemokine Signaling	2.41	0.152	1.667	CAMK2G,CCL2,CXCL12,FOS,JUN,KRAS,MAPK1,MAPK11,MAPK3,MAPK8
IL-8 Signaling	2.4	0.109	1.698	BAX,BCL2,BCL2L1,BRAF,CHUK,CXCL8,FOS,GNG10,HMOX1,IRAK2,JUN,KRAS,LASP1,MAPK1,MAPK3,MAPK8,PTGS2,RHOV,RND3,RPS6KB1
UVB-Induced MAPK Signaling	2.4	0.174	2.646	FOS,JUN,MAPK1,MAPK11,MAPK3,MAPK8,RPS6KB1,TP53
TREM1 Signaling	2.4	0.161	2.828	CCL2,CXCL3,CXCL8,IL1RL1,IL6,MAPK1,MAPK3,SIGIRR,TNF
Estrogen Receptor Signaling	2.39	0.093	0.784	ATF4,ATP5F1A,ATP5MC1,BCL2,CDKN1A,CREB1,CTBP1,EIF2B2,EIF2B5,FOS,GNG10,HSP90AA1,HSP90AB1,HSP90B1,IGF2,IGF2R,JUN,KRAS,MAPK1,MAPK3,MED20,MMP11,MYC,NCOR2,NDUFV1,NOS3,NRF1,PRKAR1A,RPS6KB1,SOD2,THRAP3,TP53
Neuregulin Signaling	2.37	0.13	1.134	CDKN1B,ERBIN,ERRFI1,HSP90AA1,HSP90AB1,HSP90B1,KRAS,MAPK1,MAPK3,MYC,NRG1,RPS6,RPS6KB1
BEX2 Signaling Pathway	2.37	0.149	0	BAK1,BCL2,CDKN1A,JUN,KLK3,MAP2,MAPK8,PPP2CA,PPP2R1B,SPP1
Role of Pattern Recognition Receptors in Recognition of Bacteria and Viruses	2.36	0.125	1.633	CLEC7A,CREB1,CXCL8,EIF2S1,IL15,IL6,MAPK1,MAPK3,MAPK8,OAS1,TNF,TNFSF10,TNFSF13,TNFSF15
p53 Signaling	2.32	0.133	2.333	BAX,BCL2,BCL2L1,CDKN1A,CHEK1,GADD45A,JUN,MAPK8,MDM2,PMAIP1,THBS1,TP53
ERK5 Signaling	2.32	0.147	1.897	ATF4,CREB1,CTF1,FOS,FOSL1,KRAS,MYC,RPS6KB1,SGK1,YWHAZ
PPARα/RXRα Activation	2.31	0.111	-2.183	ACAA1,ADIPOR1,AIP,CHUK,HSP90AA1,HSP90AB1,HSP90B1,IL1RL1,IL6,JUN,KRAS,MAPK1,MAPK3,MAPK8,NCOR2,PPARA,PRKAR1A,TGFBR1
Death Receptor Signaling	2.28	0.132	2.111	BCL2,BIRC2,BIRC3,CASP3,CASP7,CASP9,CHUK,DIABLO,MAPK8,TNF,TNFSF10,TNFSF15
Thyroid Cancer Signaling	2.27	0.145	1.897	BRAF,CXCL8,FOS,JUN,KLK3,KRAS,MAPK1,MAPK3,MYC,TP53
Salvage Pathways of Pyrimidine Deoxyribonucleotides	2.27	0.429	#NUM!	CDA,TK1,UPP1
EIF2 Signaling	2.27	0.106	-1.291	ATF3,ATF4,BCL2,DDIT3,EIF2B2,EIF2B5,EIF2S1,EIF3A,EIF3D,EIF3M,EIF5B,HSPA5,KRAS,MAPK1,MAPK3,MYC,PPP1R15A,PTBP1,RPS6,TRIB3
Necroptosis Signaling Pathway	2.26	0.118	0	BIRC2,BIRC3,CAMK2G,CAPN1,CHUK,MDM2,PELI1,PPID,PPIF,SLC25A4,SLC25A5,TIMM50,TNF,TNFSF10,TP53
CD40 Signaling	2.24	0.153	1.134	CHUK,FOS,JUN,MAPK1,MAPK11,MAPK3,MAPK8,PTGS2,TNFAIP3
Agrin Interactions at Neuromuscular Junction	2.24	0.153	1.89	CTTN,JUN,KRAS,MAPK1,MAPK3,MAPK8,NRG1,RAPSN,UTRN
April Mediated Signaling	2.24	0.179	0.816	CHUK,FOS,JUN,MAPK1,MAPK11,MAPK8,TNFSF13
White Adipose Tissue Browning Pathway	2.23	0.125	0.333	ATF4,CREB1,CTBP1,FGFR1,FGFR2,LDHA,MAPK1,MAPK11,NRF1,PPARA,PPARG,PRKAR1A,SLC16A1
LPS/IL-1 Mediated Inhibition of RXR Function	2.22	0.107	2.449	ALDH1A1,ALDH1L2,CAT,FABP1,GSTA3,GSTA4,GSTM1,GSTO1,GSTP1,IL1RL1,JUN,LY96,MAOA,MAOB,MAPK8,PPARA,PPARGC1B,SULT2B1,TNF
Antiproliferative Role of TOB in T Cell Signaling	2.22	0.2	0.447	CCNA1,CCNA2,CDKN1B,MAPK1,SKP2,TGFBR1
Pyridoxal 5'-phosphate Salvage Pathway	2.19	0.15	0.333	BRAF,CDK1,G6PC,MAPK1,MAPK3,MAPK8,NEK2,PLK1,SGK1
Endothelin-1 Signaling	2.19	0.11	3	BRAF,CASP3,CASP7,CASP9,EDN1,FOS,HMOX1,JUN,KRAS,MAPK1,MAPK11,MAPK3,MAPK8,MYC,NOS2,NOS3,PTGS2
Lymphotoxin β Receptor Signaling	2.17	0.16	1.633	BCL2L1,BIRC2,CASP3,CASP9,CHUK,DIABLO,MAPK1,MAPK3
Type I Diabetes Mellitus Signaling	2.17	0.128	1.134	BCL2,CASP3,CASP9,CHUK,CPE,HSPD1,MAPK1,MAPK11,MAPK8,NOS2,SOCS2,TNF
Role of JAK family kinases in IL-6-type Cytokine Signaling	2.16	0.227	#NUM!	IL6,MAPK1,MAPK11,MAPK3,MAPK8
Glutathione-mediated Detoxification	2.16	0.227	1.342	GSTA3,GSTA4,GSTM1,GSTO1,GSTP1
Dilated Cardiomyopathy Signaling Pathway	2.16	0.123	0.832	ADRB1,BAG3,BAX,BCL2,CAMK2G,CASP9,CNN1,ILK,MAPK1,MAPK11,MAPK3,MYH10,PRKAR1A
Xenobiotic Metabolism CAR Signaling Pathway	2.14	0.112	2	ALDH1A1,ALDH1L2,GSTA3,GSTA4,GSTM1,GSTO1,GSTP1,HSP90AA1,HSP90AB1,HSP90B1,MAPK1,MAPK3,NOS2,PPP2CA,PPP2R1B,SULT2B1
Antioxidant Action of Vitamin C	2.11	0.131	-1.342	CHUK,GSTO1,HMOX1,MAPK1,MAPK11,MAPK3,MAPK8,SLC2A3,SLC2A5,TNF,TXNRD1
Pentose Phosphate Pathway	2.08	0.375	#NUM!	G6PD,H6PD,TALDO1
Bile Acid Biosynthesis, Neutral Pathway	2.08	0.375	#NUM!	AKR1C1/AKR1C2,AKR1C3,AKR1D1
Retinoate Biosynthesis I	2.08	0.217	2.236	AKR1B10,AKR1C3,ALDH1A1,BMP2,RBP1
Production of Nitric Oxide and Reactive Oxygen Species in Macrophages	2.08	0.108	1.941	ALB,CAT,CHUK,FOS,JUN,MAPK1,MAPK11,MAPK3,MAPK8,NOS2,PPARA,PPP2CA,PPP2R1B,RHOV,RND3,S100A8,TNF
Gαs Signaling	2.06	0.124	-0.632	ADORA2B,ADRB1,ATF4,BRAF,CREB1,GNG10,MAPK1,MAPK3,PRKAR1A,PTGER4,RAPGEF3,RGS2
Glutathione Biosynthesis	2.03	0.667	#NUM!	GCLC,GCLM
CDK5 Signaling	2.03	0.122	-1.667	CAPN1,EGR1,KRAS,LAMA1,LAMB3,MAPK1,MAPK11,MAPK3,MAPK8,PPP2CA,PPP2R1B,PRKAR1A
IGF-1 Signaling	2.03	0.122	0.632	CASP9,FOS,IGFBP4,JUN,KRAS,MAPK1,MAPK3,MAPK8,PRKAR1A,RPS6KB1,SOCS2,YWHAZ
PXR/RXR Activation	2.02	0.151	#NUM!	ALDH1A1,G6PC,GSTM1,IL6,PPARA,PRKAR1A,SCD,TNF
4-1BB Signaling in T Lymphocytes	2.01	0.182	1.342	CHUK,JUN,MAPK1,MAPK11,MAPK3,MAPK8
BMP signaling pathway	1.98	0.132	1	BMP2,BMP4,CREB1,JUN,KRAS,MAPK1,MAPK11,MAPK3,MAPK8,PRKAR1A
Adrenomedullin signaling pathway	1.97	0.105	1.069	ADM,BAX,BCL2,BRAF,CALCRL,CASP3,FOS,KRAS,MAPK1,MAPK11,MAPK3,MAPK8,NOS3,PPARG,PRKAR1A,TFAP2B,TNF
Polyamine Regulation in Colon Cancer	1.97	0.148	#NUM!	KRAS,MYC,OAZ2,PPARG,PSMB1,PSMD14,PSMD6,SAT1
IL-15 Signaling	1.97	0.138	2.121	BCL2L1,CXCL8,IL15,KRAS,MAPK1,MAPK11,MAPK3,MYC,RPS6KB1
Putrescine Degradation III	1.96	0.25	2	ALDH1A1,MAOA,MAOB,SAT1
PDGF Signaling	1.94	0.13	1.265	FOS,INPP5J,INPP5K,JUN,KRAS,MAPK1,MAPK3,MAPK8,MYC,SPHK1
γ-glutamyl Cycle	1.93	0.333	#NUM!	GCLC,GCLM,GGT1
Estrogen-Dependent Breast Cancer Signaling	1.92	0.136	1.134	AKR1C1/AKR1C2,ATF4,CREB1,FOS,HSD17B10,JUN,KRAS,MAPK1,MAPK3
Docosahexaenoic Acid (DHA) Signaling	1.89	0.171	#NUM!	BAX,BCL2,BCL2L1,CASP3,CASP9,SERPINF1
FGF Signaling	1.89	0.134	0.707	ATF4,CREB1,FGF13,FGFR1,FGFR2,MAPK1,MAPK11,MAPK3,MAPK8
SPINK1 Pancreatic Cancer Pathway	1.89	0.171	-0.816	CPE,KLK10,KLK3,KLK7,SPINK1,TGFBR1
NF-κB Signaling	1.85	0.104	0	BMP2,BMP4,BRAF,CHUK,FGFR1,FGFR2,IGF2R,KRAS,MAPK8,PELI1,SIGIRR,TDP2,TGFBR1,TNF,TNFAIP3,UBE2N
Melanoma Signaling	1.84	0.152	-1.134	BRAF,CDKN1A,KRAS,MAPK1,MAPK3,MDM2,TP53
Glioma Signaling	1.84	0.112	0.816	CAMK2G,CDKN1A,CDKN2B,CDKN2C,E2F7,E2F8,IGF2,IGF2R,KRAS,MAPK1,MAPK3,MDM2,TP53
Cancer Drug Resistance By Drug Efflux	1.84	0.152	#NUM!	BRAF,KRAS,MAPK1,MAPK3,MDM2,PTGS2,TP53
Small Cell Lung Cancer Signaling	1.83	0.12	-1.89	BCL2,BCL2L1,BIRC2,CASP9,CDKN1B,CDKN2B,CHUK,MYC,PTGS2,SKP2,TP53
TWEAK Signaling	1.83	0.167	1.633	BIRC2,BIRC3,CASP3,CASP7,CASP9,CHUK
Neurotrophin/TRK Signaling	1.81	0.13	1.667	ATF4,CREB1,FOS,JUN,KLK3,KRAS,MAPK1,MAPK3,MAPK8
Bladder Cancer Signaling	1.79	0.118	0.447	CDKN1A,CXCL8,FGF13,KRAS,MAPK1,MAPK3,MDM2,MMP11,MYC,THBS1,TP53
IL-17A Signaling in Airway Cells	1.79	0.138	1.89	CHUK,CXCL3,CXCL5,IL6,MAPK1,MAPK11,MAPK3,MAPK8
Corticotropin Releasing Hormone Signaling	1.79	0.11	1.265	ATF4,BRAF,CREB1,FOS,JUN,JUND,MAPK1,MAPK11,MAPK3,NOS2,NOS3,PRKAR1A,PTGS2
Coagulation System	1.78	0.185	0.447	PLAT,PLAU,PLAUR,SERPINE1,VWF
Cytotoxic T Lymphocyte-mediated Apoptosis of Target Cells	1.78	0.185	2	B2M,BCL2,CASP3,CASP7,CASP9
Tryptophan Degradation X (Mammalian, via Tryptamine)	1.78	0.222	#NUM!	AKR1B10,ALDH1A1,MAOA,MAOB
Role of Macrophages, Fibroblasts and Endothelial Cells in Rheumatoid Arthritis	1.76	0.0909	#NUM!	ATF4,CAMK2G,CCL2,CHUK,CREB1,CSNK1G3,CXCL12,CXCL8,DKK1,FOS,FZD2,IL15,IL1RL1,IL6,IL7,IRAK2,JUN,KRAS,MAPK1,MAPK3,MYC,NOS2,TNF
Glioblastoma Multiforme Signaling	1.75	0.103	-0.302	CDKN1A,CDKN1B,E2F7,E2F8,FZD2,IGF2,KRAS,MAPK1,MAPK3,MDM2,MYC,RHOV,RND3,RPS6KB1,TP53
Pentose Phosphate Pathway (Oxidative Branch)	1.75	0.5	#NUM!	G6PD,H6PD
Melatonin Degradation II	1.75	0.5	#NUM!	MAOA,MAOB
eNOS Signaling	1.7	0.107	-0.378	AQP1,CASP3,CASP9,CCNA1,CCNA2,HSP90AA1,HSP90AB1,HSP90B1,HSPA1A/HSPA1B,HSPA5,HSPA8,NOS3,PRKAR1A
Role of BRCA1 in DNA Damage Response	1.69	0.125	0	BABAM2,CDKN1A,CHEK1,E2F7,E2F8,FANCF,GADD45A,PLK1,TP53
Valine Degradation I	1.69	0.211	#NUM!	AUH,BCAT1,DLD,ECHDC3
cAMP-mediated signaling	1.67	0.0971	-0.5	ADORA2B,ADRA2B,ADRB1,ATF4,BRAF,CAMK2G,CREB1,CREM,DUSP1,MAPK1,MAPK3,PRKAR1A,PTGER4,RAPGEF3,RGS2,RGS4,TDP2
B Cell Activating Factor Signaling	1.67	0.154	1	CHUK,FOS,JUN,MAPK1,MAPK11,MAPK8
Circadian Rhythm Signaling	1.65	0.172	#NUM!	ATF4,AVP,CREB1,PER1,PER2
Fatty Acid β-oxidation I	1.65	0.172	-1	ACAA1,AUH,ECHDC3,ECI2,HSD17B10
B Cell Receptor Signaling	1.64	0.0982	1.941	ATF4,BCL2L1,CAMK2G,CHUK,CREB1,EGR1,INPP5J,INPP5K,JUN,KRAS,MAPK1,MAPK11,MAPK3,MAPK8,PAG1,RPS6KB1
Hepatic Cholestasis	1.63	0.1	#NUM!	CHUK,CXCL8,IL15,IL1RL1,IL6,IRAK2,JUN,LY96,MAPK8,PPARA,PRKAR1A,TNF,TNFSF10,TNFSF13,TNFSF15
JAK/Stat Signaling	1.62	0.122	0.707	BCL2L1,CDKN1A,FOS,IL6,JUN,KRAS,MAPK1,MAPK3,SOCS2
IL-22 Signaling	1.62	0.2	#NUM!	MAPK1,MAPK11,MAPK3,MAPK8
CD27 Signaling in Lymphocytes	1.61	0.137	-0.447	BCL2L1,CASP3,CASP9,CHUK,FOS,JUN,MAPK8
EGF Signaling	1.61	0.137	2.449	FOS,JUN,MAPK1,MAPK11,MAPK3,MAPK8,RPS6KB1
FAT10 Signaling Pathway	1.61	0.137	#NUM!	MAP1LC3B,PSMB1,PSMD14,PSMD6,SQSTM1,TNF,UBA6
Methylglyoxal Degradation III	1.56	0.25	#NUM!	AKR1B10,AKR1C1/AKR1C2,AKR1C3
Inhibition of ARE-Mediated mRNA Degradation Pathway	1.55	0.1	0.632	MAPK1,MAPK11,MAPK3,PPP2CA,PPP2R1B,PRKAR1A,PSMB1,PSMD14,PSMD6,TNF,TNFSF10,TNFSF13,TNFSF15,YWHAZ
Acetyl-CoA Biosynthesis I (Pyruvate Dehydrogenase Complex)	1.54	0.4	#NUM!	DLD,PDHA1
2-oxobutanoate Degradation I	1.54	0.4	#NUM!	DLD,PCCB
Citrulline-Nitric Oxide Cycle	1.54	0.4	#NUM!	NOS2,NOS3
Sertoli Cell-Sertoli Cell Junction Signaling	1.53	0.0952	#NUM!	CLDN14,F11R,ILK,JUN,JUP,KEAP1,KRAS,MAPK1,MAPK11,MAPK3,MAPK8,NECTIN3,NOS2,NOS3,PRKAR1A,TNF
Cholecystokinin/Gastrin-mediated Signaling	1.53	0.108	2.333	CREM,FOS,JUN,KRAS,MAPK1,MAPK3,MAPK8,PTGS2,RHOV,RND3,TNF
Role of Tissue Factor in Cancer	1.53	0.108	#NUM!	BCL2L1,CASP3,CXCL8,EGR1,KRAS,MAPK1,MAPK11,MAPK3,PLAUR,RPS6KB1,TP53
IL-6 Signaling	1.52	0.104	1.897	CHUK,CXCL8,FOS,IL1RL1,IL6,JUN,KRAS,MAPK1,MAPK11,MAPK3,MAPK8,TNF
Antiproliferative Role of Somatostatin Receptor 2	1.49	0.121	0	BRAF,CDKN1A,CDKN1B,GNG10,KRAS,MAPK1,MAPK3,SSTR2
GDNF Family Ligand-Receptor Interactions	1.49	0.121	0.707	CREB1,FOS,JUN,KRAS,MAPK1,MAPK3,MAPK8,NRTN
Apelin Cardiac Fibroblast Signaling Pathway	1.48	0.182	-1	IL6,NOS3,SERPINE1,SPHK1
Cardiac Hypertrophy Signaling	1.47	0.0892	0.5	ADRA2B,ADRB1,CREB1,EIF2B2,EIF2B5,GNG10,IL6,JUN,KRAS,MAPK1,MAPK11,MAPK3,MAPK8,MAPKAPK3,PRKAR1A,RHOV,RND3,RPS6KB1,TGFBR1
Endometrial Cancer Signaling	1.45	0.127	0.816	CASP9,ILK,KRAS,MAPK1,MAPK3,MYC,TP53
Protein Kinase A Signaling	1.43	0.0823	1	ANAPC11,ATF4,BRAF,CAMK2G,CDKN3,CHUK,CREB1,CREM,DUSP1,DUSP10,DUSP5,GNG10,H1-10,MAPK1,MAPK3,MYH10,NOS3,PRKAR1A,PTGS2,PTPN21,PTPRU,TDP2,TGFBR1,TH,TIMM50,YWHAZ
LPS-stimulated MAPK Signaling	1.43	0.113	0.707	CHUK,CREB1,FOS,JUN,KRAS,MAPK1,MAPK11,MAPK3,MAPK8
ErbB2-ErbB3 Signaling	1.42	0.125	1.342	CDKN1B,JUN,KRAS,MAPK1,MAPK3,MYC,NRG1
Role of Cytokines in Mediating Communication between Immune Cells	1.41	0.174	#NUM!	CXCL8,IL15,IL6,TNF
Tumoricidal Function of Hepatic Natural Killer Cells	1.41	0.174	2	BAX,CASP3,CASP7,CASP9
Noradrenaline and Adrenaline Degradation	1.41	0.174	1	ADH5,ALDH1A1,MAOA,MAOB
MSP-RON Signaling Pathway	1.39	0.133	#NUM!	CCL2,KLK10,KLK3,KLK7,NOS2,TNF
Regulation of Cellular Mechanics by Calpain Protease	1.39	0.116	1.134	CAPN1,CCNA1,CCNA2,CDK1,CDKN1B,KRAS,MAPK1,MAPK3
Differential Regulation of Cytokine Production in Macrophages and T Helper Cells by IL-17A and IL-17F	1.38	0.214	#NUM!	CCL2,IL6,TNF
Superpathway of Citrulline Metabolism	1.38	0.214	#NUM!	NOS2,NOS3,OAT
The Visual Cycle	1.38	0.214	#NUM!	AKR1B10,AKR1C3,RBP1
RANK Signaling in Osteoclasts	1.34	0.108	0.707	BIRC2,BIRC3,CHUK,FOS,JUN,MAPK1,MAPK11,MAPK3,MAPK8
Opioid Signaling Pathway	1.33	0.086	0.728	AP2B1,ATF4,BRAF,CAMK2G,CDKN1B,CREB1,FOS,GNG10,KRAS,MAPK1,MAPK3,MYC,NOS3,PENK,PRKAR1A,RGS20,RGS4,RPS6KB1,TH
Reelin Signaling in Neurons	1.32	0.1	0.632	ACTR2,ARPC4,CAMK2G,MAP1B,MAPK1,MAPK3,MAPK8,NDEL1,NECTIN3,PAFAH1B2,PDK4
ErbB Signaling	1.32	0.107	2.121	FOS,JUN,KRAS,MAPK1,MAPK11,MAPK3,MAPK8,NRG1,RPS6KB1
ERK/MAPK Signaling	1.3	0.0889	-0.535	ATF4,BRAF,CREB1,DUSP1,ELF1,FOS,KRAS,MAPK1,MAPK3,MYC,PPARG,PPP2CA,PPP2R1B,PRKAR1A,RAPGEF3,YWHAZ
Regulation of eIF4 and p70S6K Signaling	1.28	0.0915	0.378	EIF2B2,EIF2B5,EIF2S1,EIF3A,EIF3D,EIF3M,KRAS,MAPK1,MAPK11,MAPK3,PPP2CA,PPP2R1B,RPS6,RPS6KB1
Endocannabinoid Developing Neuron Pathway	1.27	0.0982	0.378	ATF4,BRAF,CDKN1B,CREB1,GNG10,KRAS,MAPK1,MAPK11,MAPK3,MAPK8,PRKAR1A
VEGF Signaling	1.26	0.105	0.447	BCL2,BCL2L1,EIF2B2,EIF2B5,EIF2S1,KRAS,MAPK1,MAPK3,NOS3
OX40 Signaling Pathway	1.25	0.135	#NUM!	B2M,BCL2,BCL2L1,JUN,MAPK8
Wnt/β-catenin Signaling	1.24	0.0922	-0.333	CSNK1G3,DKK1,FZD2,GJA1,ILK,JUN,MDM2,MYC,PPP2CA,PPP2R1B,TGFBR1,TP53,UBB
PCP pathway	1.24	0.122	0	EFNB1,FZD2,JUN,JUNB,JUND,MAPK8
FAT10 Cancer Signaling Pathway	1.24	0.122	0.447	CHUK,IL6,MAD2L1,TGFBR1,TNF,TP53
IL-1 Signaling	1.24	0.103	1.134	CHUK,FOS,GNG10,IRAK2,JUN,MAPK1,MAPK11,MAPK8,PRKAR1A
Lipid Antigen Presentation by CD1	1.23	0.188	#NUM!	AP2B1,B2M,CALR
Systemic Lupus Erythematosus In B Cell Signaling Pathway	1.21	0.0841	1.5	BCL2,BCL2L1,CXCL8,FOS,IL15,IL6,INPP5J,INPP5K,JUN,KRAS,MAPK1,MAPK3,MYC,PAG1,TNF,TNFSF10,TNFSF13,TNFSF15
Prolactin Signaling	1.21	0.107	1.134	FOS,JUN,KRAS,MAPK1,MAPK3,MYC,PRLR,SOCS2
Retinol Biosynthesis	1.19	0.148	#NUM!	AKR1B10,AKR1C3,ESD,RBP1
Glioma Invasiveness Signaling	1.19	0.111	1.633	KRAS,MAPK1,MAPK3,PLAU,PLAUR,RHOV,RND3
Th17 Activation Pathway	1.17	0.118	-0.447	HSP90AA1,HSP90AB1,HSP90B1,IL6,IRAK2,PTGER4
Role of Oct4 in Mammalian Embryonic Stem Cell Pluripotency	1.17	0.128	#NUM!	CCNF,KDM5B,SPP1,TP53,WWP2
PI3K Signaling in B Lymphocytes	1.16	0.094	1.508	ATF3,ATF4,ATF6,CAMK2G,CHUK,CREB1,FOS,JUN,KRAS,MAPK1,MAPK3
Role of Hypercytokinemia/hyperchemokinemia in the Pathogenesis of Influenza	1.14	0.115	2.236	CCL2,CXCL3,CXCL8,IL6,OAS1,TNF
Sumoylation Pathway	1.14	0.0989	1.134	CTBP1,FOS,JUN,MAPK8,MDM2,RHOV,RND3,SUMO1,TP53
Serotonin Degradation	1.13	0.125	0.447	ADH5,ALDH1A1,LARGE1,MAOA,MAOB
Dopamine Degradation	1.1	0.167	#NUM!	ALDH1A1,MAOA,MAOB
T Cell Receptor Signaling	1.09	0.0872	0.905	B2M,CDKN1B,CHUK,DUSP5,FOS,JUN,KRAS,MAPK1,MAPK11,MAPK3,MAPK8,PAG1,TNF
Renin-Angiotensin Signaling	1.08	0.0935	1.414	CCL2,FOS,JUN,KRAS,MAPK1,MAPK11,MAPK3,MAPK8,PRKAR1A,TNF
NGF Signaling	1.08	0.0935	1.265	ATF4,BAX,CHUK,CREB1,KRAS,MAPK1,MAPK3,MAPK8,RPS6KB1,TP53
Melanocyte Development and Pigmentation Signaling	1.08	0.1	0	ATF4,BCL2,CREB1,KRAS,MAPK1,MAPK3,PRKAR1A,RPS6KB1
Communication between Innate and Adaptive Immune Cells	1.07	0.111	#NUM!	B2M,CXCL8,IL15,IL6,TNF,TNFSF13
Insulin Receptor Signaling	1.06	0.0902	2.111	EIF2B2,EIF2B5,INPP5J,INPP5K,KRAS,MAPK1,MAPK3,MAPK8,PRKAR1A,RPS6KB1,SGK1
T Cell Exhaustion Signaling Pathway	1.06	0.0902	0.816	CD274,FOS,IL6,JUN,KRAS,MAPK1,MAPK3,MAPK8,PPP2CA,PPP2R1B,TGFBR1
MIF-mediated Glucocorticoid Regulation	1.06	0.133	2	LY96,MAPK1,MAPK3,PTGS2
Acute Myeloid Leukemia Signaling	1.05	0.0988	1.134	BRAF,CCNA1,JUP,KRAS,MAPK1,MAPK3,MYC,RPS6KB1
Androgen Biosynthesis	1.05	0.222	#NUM!	AKR1C3,SRD5A2
Leucine Degradation I	1.05	0.222	#NUM!	AUH,BCAT1
Ovarian Cancer Signaling	1.05	0.0876	0.707	BCL2,BRAF,EDN1,FZD2,GJA1,KRAS,MAPK1,MAPK3,PRKAR1A,PTGS2,RPS6KB1,TP53
G-Protein Coupled Receptor Signaling	1.05	0.08	#NUM!	ADORA2B,ADRA2B,ADRB1,ATF4,BRAF,CAMK2G,CHUK,CREB1,DUSP1,KRAS,MAPK1,MAPK3,PRKAR1A,PTGER4,RAPGEF3,RGS2,RGS4,TDP2
Vitamin-C Transport	1.05	0.158	#NUM!	GSTO1,SLC2A3,TXNRD1
Thrombopoietin Signaling	1.04	0.109	1.633	FOS,JUN,KRAS,MAPK1,MAPK3,MYC
Role of JAK1 and JAK3 in γc Cytokine Signaling	1.04	0.109	#NUM!	IL15,IL7,IL7R,KRAS,MAPK1,MAPK3
IL-2 Signaling	1.04	0.109	1	FOS,JUN,KRAS,MAPK1,MAPK3,MAPK8
14-3-3-mediated Signaling	1.02	0.0909	1.89	BAX,CDKN1B,FOS,JUN,KRAS,MAPK1,MAPK3,MAPK8,TNF,YWHAZ
Interferon Signaling	1.02	0.129	2	BAK1,BAX,BCL2,OAS1
RAR Activation	1.01	0.0833	#NUM!	AKR1B10,AKR1C3,ALDH1A1,BMP2,CCNH,DUSP1,FOS,JUN,MAPK1,MAPK11,MAPK8,NCOR2,PRKAR1A,RBP1
Granulocyte Adhesion and Diapedesis	1.01	0.088	#NUM!	CCL2,CLDN14,CXCL12,CXCL14,CXCL2,CXCL3,CXCL5,CXCL8,IL1RL1,MMP11,TNF
Nur77 Signaling in T Lymphocytes	0.996	0.1	1.633	B2M,BCL2,CASP3,CASP9,MAPK1,MAPK3,TNFSF10
Apelin Liver Signaling Pathway	0.996	0.15	#NUM!	EDN1,MAPK8,TNF
P2Y Purigenic Receptor Signaling Pathway	0.983	0.0893	1	ATF4,CREB1,FOS,GNG10,JUN,KRAS,MAPK1,MAPK3,MYC,PRKAR1A
FLT3 Signaling in Hematopoietic Progenitor Cells	0.971	0.0986	0.816	ATF4,CREB1,KRAS,MAPK1,MAPK11,MAPK3,RPS6KB1
NAD biosynthesis II (from tryptophan)	0.971	0.2	#NUM!	KYNU,NMNAT2
Urate Biosynthesis/Inosine 5'-phosphate Degradation	0.971	0.2	#NUM!	IMPDH2,XDH
Insulin Secretion Signaling Pathway	0.967	0.0787	1	ATF4,CAMK2G,CPE,CREB1,DLD,EIF2B2,EIF2B5,EIF2S1,MAPK1,MAPK11,MAPK3,PDHA1,PRKAR1A,PRLR,RPS6KB1,SLC2A3,SLC2A5
Regulation of IL-2 Expression in Activated and Anergic T Lymphocytes	0.963	0.0941	0.707	CHUK,FOS,JUN,KRAS,MAPK1,MAPK3,MAPK8,TGFBR1
GNRH Signaling	0.959	0.0828	1.265	ATF4,CAMK2G,CREB1,EGR1,FOS,GNG10,JUN,KRAS,MAPK1,MAPK11,MAPK3,MAPK8,PRKAR1A
UDP-D-xylose and UDP-D-glucuronate Biosynthesis	0.959	0.5	#NUM!	UGDH
Epoxysqualene Biosynthesis	0.959	0.5	#NUM!	SQLE
Pyruvate Fermentation to Lactate	0.959	0.5	#NUM!	LDHA
Geranylgeranyldiphosphate Biosynthesis	0.959	0.5	#NUM!	FNTB
Thyroid Hormone Biosynthesis	0.959	0.5	#NUM!	CTSD
Amyloid Processing	0.959	0.111	#NUM!	CAPN1,MAPK1,MAPK11,MAPK3,PRKAR1A
VDR/RXR Activation	0.947	0.0972	#NUM!	CDKN1A,CDKN1B,CST6,GADD45A,IL1RL1,NCOR2,SPP1
Renal Cell Carcinoma Signaling	0.947	0.0972	1.342	ELOB,FOS,JUN,KRAS,MAPK1,MAPK3,UBB
Altered T Cell and B Cell Signaling in Rheumatoid Arthritis	0.932	0.102	#NUM!	CHUK,IL15,IL6,SPP1,TNF,TNFSF13
HGF Signaling	0.928	0.087	1.414	CDKN1A,ELF1,FOS,IL6,JUN,KRAS,MAPK1,MAPK3,MAPK8,PTGS2
Germ Cell-Sertoli Cell Junction Signaling	0.928	0.0833	#NUM!	ILK,JUP,KEAP1,KRAS,MAPK1,MAPK3,MAPK8,NECTIN3,RHOV,RND3,TGFBR1,TNF
Dendritic Cell Maturation	0.921	0.0846	1.897	ATF4,B2M,CHUK,CREB1,IL15,IL6,MAPK1,MAPK11,MAPK3,MAPK8,TNF
Relaxin Signaling	0.903	0.084	1	BRAF,CREB1,FOS,GNG10,JUN,MAPK1,MAPK3,NOS2,NOS3,PRKAR1A,TDP2
Cell Cycle Regulation by BTG Family Proteins	0.903	0.118	#NUM!	E2F7,E2F8,PPP2CA,PPP2R1B
TR/RXR Activation	0.9	0.0946	#NUM!	ADRB1,AKR1C1/AKR1C2,AKR1C3,ENO1,G6PC,MDM2,NCOR2
Mouse Embryonic Stem Cell Pluripotency	0.9	0.0909	0.378	BMP4,FZD2,KRAS,MAPK1,MAPK11,MAPK3,MYC,TP53
Hematopoiesis from Pluripotent Stem Cells	0.9	0.136	#NUM!	CXCL8,IL6,IL7
Hematopoiesis from Multipotent Stem Cells	0.9	0.182	#NUM!	IL15,IL7
Choline Biosynthesis III	0.9	0.182	#NUM!	CHPT1,HMOX1
UDP-N-acetyl-D-galactosamine Biosynthesis II	0.9	0.182	#NUM!	GNPDA2,HK2
Growth Hormone Signaling	0.883	0.0984	1.342	FOS,IGF2,MAPK1,MAPK3,RPS6KB1,SOCS2
Factors Promoting Cardiogenesis in Vertebrates	0.876	0.0847	1.265	ATF4,BMP2,BMP4,CAMK2G,CREB1,DKK1,FZD2,MAPK8,MYC,TGFBR1
Activation of IRF by Cytosolic Pattern Recognition Receptors	0.87	0.104	1	CHUK,IL6,JUN,MAPK8,TNF
Agranulocyte Adhesion and Diapedesis	0.854	0.0821	#NUM!	CCL2,CLDN14,CXCL12,CXCL14,CXCL2,CXCL3,CXCL5,CXCL8,MMP11,MYH10,TNF
HIPPO signaling	0.854	0.0921	-0.816	AJUBA,PPP2CA,PPP2R1B,SCRIB,SKP2,STK3,YWHAZ
Oncostatin M Signaling	0.839	0.111	1	KRAS,MAPK1,MAPK3,PLAU
mTOR Signaling	0.815	0.0769	1.265	ATG13,EIF3A,EIF3D,EIF3M,HMOX1,KRAS,MAPK1,MAPK3,PPP2CA,PPP2R1B,RHOV,RND3,RPS6,RPS6KB1
Dopamine Receptor Signaling	0.81	0.0938	#NUM!	MAOA,MAOB,PPP2CA,PPP2R1B,PRKAR1A,TH
L-carnitine Biosynthesis	0.793	0.333	#NUM!	BBOX1
Retinoate Biosynthesis II	0.793	0.333	#NUM!	RBP1
Ascorbate Recycling (Cytosolic)	0.793	0.333	#NUM!	GSTO1
Fatty Acid β-oxidation III (Unsaturated, Odd Number)	0.793	0.333	#NUM!	ECI2
N-acetylglucosamine Degradation I	0.793	0.333	#NUM!	GNPDA2
Semaphorin Signaling in Neurons	0.79	0.098	#NUM!	MAPK1,MAPK3,RHOV,RND3,SEMA3A
Cholesterol Biosynthesis I	0.78	0.154	#NUM!	MSMO1,SQLE
Phenylalanine Degradation IV (Mammalian, via Side Chain)	0.78	0.154	#NUM!	MAOA,MAOB
Cholesterol Biosynthesis II (via 24,25-dihydrolanosterol)	0.78	0.154	#NUM!	MSMO1,SQLE
Cholesterol Biosynthesis III (via Desmosterol)	0.78	0.154	#NUM!	MSMO1,SQLE
Fatty Acid α-oxidation	0.78	0.154	#NUM!	ALDH1A1,PTGS2
Neuropathic Pain Signaling In Dorsal Horn Neurons	0.775	0.0875	1.134	CAMK2G,CREB1,FOS,MAPK1,MAPK3,PRKAR1A,TACR1
Nitric Oxide Signaling in the Cardiovascular System	0.767	0.0842	1.414	ADRB1,HSP90AA1,HSP90AB1,HSP90B1,MAPK1,MAPK3,NOS3,PRKAR1A
Apelin Endothelial Signaling Pathway	0.762	0.08	2.333	CCL2,FOS,GNG10,JUN,KRAS,MAPK1,MAPK3,MAPK8,NOS3,RPS6KB1
Clathrin-mediated Endocytosis Signaling	0.754	0.0769	#NUM!	ACTR2,ALB,AP2B1,ARPC4,CTTN,FGF13,HSPA8,MDM2,RAB4A,S100A8,TFRC,UBB
CXCR4 Signaling	0.75	0.078	1.134	CXCL12,EGR1,FOS,GNG10,JUN,KRAS,MAPK1,MAPK3,MAPK8,RHOV,RND3
Sphingosine-1-phosphate Signaling	0.75	0.0833	0.378	CASP3,CASP7,CASP9,MAPK1,MAPK3,RHOV,RND3,SPHK1
Epithelial Adherens Junction Signaling	0.747	0.0794	#NUM!	ACTR2,ARPC4,FGFR1,JUP,KEAP1,KRAS,MAGI1,MYH10,NECTIN3,TGFBR1
Apelin Pancreas Signaling Pathway	0.747	0.103	-1	DDIT3,ERN1,MAPK8,PRKAR1A
Estrogen Biosynthesis	0.742	0.115	#NUM!	AKR1C1/AKR1C2,AKR1C3,HSD17B10
SAPK/JNK Signaling	0.733	0.0825	-0.378	DUSP10,GADD45A,GNG10,JUN,KRAS,MAP4K5,MAPK8,TP53
Purine Nucleotides Degradation II (Aerobic)	0.728	0.143	#NUM!	IMPDH2,XDH
Histidine Degradation VI	0.728	0.143	#NUM!	CYP4F11,MICAL1
Pregnenolone Biosynthesis	0.728	0.143	#NUM!	CYP4F11,MICAL1
AMPK Signaling	0.724	0.0732	0.832	ADRA2B,ADRB1,ATF4,CCNA2,CDKN1A,CFTR,CREB1,GNG10,MAPK1,MAPK11,NOS3,PPP2CA,PPP2R1B,PRKAR1A,RPS6KB1
Systemic Lupus Erythematosus Signaling	0.71	0.0764	#NUM!	CREM,FOS,IL6,JUN,KRAS,LSM10,MAPK1,MAPK3,SNRNP35,SNRPF,TNF
Sonic Hedgehog Signaling	0.708	0.111	#NUM!	CCNB1,CDK1,PRKAR1A
FXR/RXR Activation	0.701	0.0833	#NUM!	ALB,G6PC,MAPK8,PPARA,PPARG,SERPINF1,TNF
Fc Epsilon RI Signaling	0.699	0.0808	1.633	INPP5J,INPP5K,KRAS,MAPK1,MAPK11,MAPK3,MAPK8,TNF
Integrin Signaling	0.697	0.0739	0.577	ACTR2,ARF1,ARPC4,BRAF,CAPN1,CTTN,ILK,KRAS,MAPK1,MAPK3,MAPK8,RHOV,RND3
Hereditary Breast Cancer Signaling	0.69	0.0769	#NUM!	CCNB1,CDK1,CDKN1A,CHEK1,FANCF,GADD45A,H2AX,KRAS,TP53,UBB
Neuroprotective Role of THOP1 in Alzheimer's Disease	0.686	0.0857	0.447	CREB1,HTRA1,KLK10,KLK3,KLK7,PRKAR1A
Tight Junction Signaling	0.682	0.0753	#NUM!	CLDN14,F11R,FOS,JUN,MYH10,NECTIN3,PPP2CA,PPP2R1B,PRKAR1A,TGFBR1,TNF
RAN Signaling	0.682	0.133	#NUM!	KPNA4,TNPO1
Granzyme B Signaling	0.682	0.133	#NUM!	CASP3,CASP9
Arsenate Detoxification I (Glutaredoxin)	0.68	0.25	#NUM!	GSTO1
Proline Biosynthesis II (from Arginine)	0.68	0.25	#NUM!	OAT
2-ketoglutarate Dehydrogenase Complex	0.68	0.25	#NUM!	DLD
Branched-chain α-keto acid Dehydrogenase Complex	0.68	0.25	#NUM!	DLD
Spermine and Spermidine Degradation I	0.68	0.25	#NUM!	SAT1
Catecholamine Biosynthesis	0.68	0.25	#NUM!	TH
Pentose Phosphate Pathway (Non-oxidative Branch)	0.68	0.25	#NUM!	TALDO1
Methylmalonyl Pathway	0.68	0.25	#NUM!	PCCB
NAD Salvage Pathway III	0.68	0.25	#NUM!	NMNAT2
Glycine Cleavage Complex	0.68	0.25	#NUM!	DLD
Glutathione Redox Reactions II	0.68	0.25	#NUM!	GSR
Arginine Degradation I (Arginase Pathway)	0.68	0.25	#NUM!	OAT
NAD Biosynthesis III	0.68	0.25	#NUM!	NMNAT2
N-acetylglucosamine Degradation II	0.68	0.25	#NUM!	GNPDA2
Cdc42 Signaling	0.672	0.0776	0.816	ACTR2,ARPC4,B2M,EXOC2,FOS,JUN,MAPK1,MAPK11,MAPK8
Atherosclerosis Signaling	0.65	0.0805	#NUM!	ALB,CCL2,CXCL12,CXCL8,IL6,S100A8,TNF
Intrinsic Prothrombin Activation Pathway	0.646	0.103	#NUM!	KLK10,KLK3,KLK7
B Cell Development	0.638	0.125	#NUM!	IL7,IL7R
Human Embryonic Stem Cell Pluripotency	0.625	0.0741	#NUM!	BMP2,BMP4,FGFR1,FGFR2,FZD2,GNG10,INHBA,KLK3,SPHK1,TGFBR1
Breast Cancer Regulation by Stathmin1	0.616	0.0657	0.816	ADORA2B,ADRA2B,ADRB1,ATF4,AURKA,CALCRL,CAMK2G,CDK1,CDKN1B,CREB1,E2F7,E2F8,FZD2,GNG10,GPR161,JUN,KRAS,MAPK1,MAPK3,PPP2CA,PPP2R1B,PRKAR1A,PTGER4,RPS6KB1,SSTR2,TACR1,TP53
Th1 and Th2 Activation Pathway	0.604	0.0744	#NUM!	CD274,HAVCR1,IL1RL1,IL27RA,IL6,JUN,MAF,NFIL3,TGFBR1
Synaptogenesis Signaling Pathway	0.602	0.0683	0	ACTR2,AP2B1,ARPC4,ATF4,BRAF,CAMK2G,CREB1,EFNB1,HSPA8,KRAS,MAP1B,MAPK1,MAPK3,NECTIN3,PRKAR1A,RPS6KB1,THBS1
Cardiomyocyte Differentiation via BMP Receptors	0.6	0.118	#NUM!	BMP2,BMP4
Differential Regulation of Cytokine Production in Intestinal Epithelial Cells by IL-17A and IL-17F	0.6	0.118	#NUM!	CCL2,TNF
Ubiquinol-10 Biosynthesis (Eukaryotic)	0.6	0.118	#NUM!	CYP4F11,MICAL1
1D-myo-inositol Hexakisphosphate Biosynthesis II (Mammalian)	0.6	0.118	#NUM!	INPP5J,INPP5K
D-myo-inositol (1,3,4)-trisphosphate Biosynthesis	0.6	0.118	#NUM!	INPP5J,INPP5K
D-myo-inositol (1,4,5)-trisphosphate Degradation	0.6	0.118	#NUM!	INPP5J,INPP5K
Ethanol Degradation IV	0.6	0.118	#NUM!	ALDH1A1,CAT
NAD Biosynthesis from 2-amino-3-carboxymuconate Semialdehyde	0.595	0.2	#NUM!	NMNAT2
Trehalose Degradation II (Trehalase)	0.595	0.2	#NUM!	HK2
Tetrahydrofolate Salvage from 5,10-methenyltetrahydrofolate	0.595	0.2	#NUM!	MTHFD2L
Tetrapyrrole Biosynthesis II	0.595	0.2	#NUM!	ALAD
Arginine Degradation VI (Arginase 2 Pathway)	0.595	0.2	#NUM!	OAT
Phosphatidylcholine Biosynthesis I	0.595	0.2	#NUM!	CHPT1
Tryptophan Degradation to 2-amino-3-carboxymuconate Semialdehyde	0.595	0.2	#NUM!	KYNU
Glycoaminoglycan-protein Linkage Region Biosynthesis	0.595	0.2	#NUM!	B3GAT2
Eicosanoid Signaling	0.578	0.087	#NUM!	AKR1C3,GGT1,PTGER4,PTGS2
Synaptic Long Term Potentiation	0.569	0.0741	0	ATF4,CAMK2G,CREB1,KRAS,MAPK1,MAPK3,PRKAR1A,RAPGEF3
Melatonin Signaling	0.559	0.0806	0	BRAF,CAMK2G,MAPK1,MAPK3,PRKAR1A
Role of NANOG in Mammalian Embryonic Stem Cell Pluripotency	0.559	0.0753	0	BMP2,BMP4,FZD2,KRAS,MAPK1,MAPK3,TP53
Crosstalk between Dendritic Cells and Natural Killer Cells	0.542	0.0794	1	CAMK2G,IL15,IL6,TNF,TNFSF10
Leukocyte Extravasation Signaling	0.533	0.0692	-0.707	ARHGAP35,CLDN14,CTTN,CXCL12,DLC1,F11R,MAPK1,MAPK11,MAPK8,MMP11,RAPGEF3
Pyrimidine Deoxyribonucleotides De Novo Biosynthesis I	0.532	0.105	#NUM!	DTYMK,RRM2
Oxidative Phosphorylation	0.532	0.0737	-1.134	ATP5F1A,ATP5MC1,ATP5PD,COX5B,COX6B2,COX8A,NDUFV1
NAD Signaling Pathway	0.53	0.0709	-0.333	ERN1,GJA1,H1-10,HSPD1,LDHA,NMNAT2,SLC29A1,SOD2,TP53
p70S6K Signaling	0.53	0.0721	0.378	KRAS,MAPK1,MAPK3,PPP2CA,PPP2R1B,RPS6,RPS6KB1,YWHAZ
Arginine Biosynthesis IV	0.529	0.167	#NUM!	OAT
Histidine Degradation III	0.529	0.167	#NUM!	MTHFD2L
Thioredoxin Pathway	0.529	0.167	#NUM!	TXNRD1
Zymosterol Biosynthesis	0.529	0.167	#NUM!	MSMO1
PD-1, PD-L1 cancer immunotherapy pathway	0.52	0.075	#NUM!	B2M,BCL2L1,CD274,CDKN1B,SKP2,TNF
GM-CSF Signaling	0.51	0.0769	1	BCL2L1,CAMK2G,KRAS,MAPK1,MAPK3
CCR5 Signaling in Macrophages	0.506	0.0741	2	FOS,GNG10,JUN,MAPK1,MAPK11,MAPK8
Apelin Cardiomyocyte Signaling Pathway	0.506	0.0741	1.633	CAT,MAPK1,MAPK11,MAPK3,MAPK8,NOS3
Ethanol Degradation II	0.502	0.1	#NUM!	ADH5,ALDH1A1
Ephrin B Signaling	0.495	0.0758	0	CXCL12,EFNB1,GNG10,MAPK1,MAPK3
CNTF Signaling	0.483	0.0784	1	KRAS,MAPK1,MAPK3,RPS6KB1
Natural Killer Cell Signaling	0.479	0.0676	1.265	B2M,HSPA1A/HSPA1B,HSPA5,HSPA8,IL15,KRAS,MAPK1,MAPK11,MAPK3,TNFSF10
Phosphatidylethanolamine Biosynthesis II	0.474	0.143	#NUM!	SELENOI
Airway Inflammation in Asthma	0.472	0.0952	#NUM!	CCL2,CXCL8
TCA Cycle II (Eukaryotic)	0.472	0.0952	#NUM!	DLD,OGDHL
Tryptophan Degradation III (Eukaryotic)	0.472	0.0952	#NUM!	HSD17B10,KYNU
Superpathway of Melatonin Degradation	0.455	0.0811	#NUM!	LARGE1,MAOA,MAOB
Fcγ Receptor-mediated Phagocytosis in Macrophages and Monocytes	0.452	0.0706	0.816	ACTR2,ARPC4,HMOX1,MAPK1,MAPK3,RPS6KB1
Superpathway of D-myo-inositol (1,4,5)-trisphosphate Metabolism	0.446	0.0909	#NUM!	INPP5J,INPP5K
Role of NFAT in Regulation of the Immune Response	0.432	0.0654	1.134	CHUK,CSNK1G3,FOS,GNG10,JUN,KPNA4,KRAS,MAPK1,MAPK3,TNPO1
Prostanoid Biosynthesis	0.427	0.125	#NUM!	PTGS2
Oleate Biosynthesis II (Animals)	0.427	0.125	#NUM!	SCD
Leukotriene Biosynthesis	0.427	0.125	#NUM!	GGT1
Citrulline Biosynthesis	0.427	0.125	#NUM!	OAT
GDP-glucose Biosynthesis	0.427	0.125	#NUM!	HK2
Folate Transformations I	0.427	0.125	#NUM!	MTHFD2L
Rac Signaling	0.419	0.0661	0.707	ACTR2,ARPC4,JUN,KRAS,MAPK1,MAPK3,MAPK8,RPS6KB1
IL-3 Signaling	0.41	0.0694	1.342	FOS,JUN,KRAS,MAPK1,MAPK3
VEGF Family Ligand-Receptor Interactions	0.41	0.0694	1.342	FOS,KRAS,MAPK1,MAPK3,NOS3
IL-4 Signaling	0.41	0.0694	#NUM!	IL13RA1,INPP5J,INPP5K,KRAS,RPS6KB1
Basal Cell Carcinoma Signaling	0.405	0.0714	#NUM!	BMP2,BMP4,FZD2,TP53
Androgen Signaling	0.389	0.0638	0.447	CALR,CCNH,DNAJB1,GNG10,HSP90AA1,JUN,MAPK1,MAPK3,PRKAR1A
Type II Diabetes Mellitus Signaling	0.389	0.0645	0	ADIPOR1,CHUK,MAPK1,MAPK3,MAPK8,PPARG,SOCS2,TNF
Glucose and Glucose-1-phosphate Degradation	0.388	0.111	#NUM!	HK2
Heme Biosynthesis II	0.388	0.111	#NUM!	ALAD
Guanosine Nucleotides Degradation III	0.388	0.111	#NUM!	XDH
Retinoic acid Mediated Apoptosis Signaling	0.383	0.0732	#NUM!	CASP3,CASP9,TNFSF10
PKCθ Signaling in T Lymphocytes	0.381	0.064	1.414	CAMK2G,CHUK,FOS,JUN,KRAS,MAPK1,MAPK3,MAPK8
Gαi Signaling	0.381	0.0648	0.816	ADRA2B,GNG10,KRAS,MAPK1,MAPK3,PRKAR1A,RGS4
Role of p14/p19ARF in Tumor Suppression	0.378	0.08	#NUM!	MDM2,TP53
Leptin Signaling in Obesity	0.364	0.0678	#NUM!	MAPK1,MAPK3,NPY,PRKAR1A
Endocannabinoid Neuronal Synapse Pathway	0.362	0.0636	2.236	GNG10,MAPK1,MAPK11,MAPK3,MAPK8,PRKAR1A,PTGS2
Role of JAK2 in Hormone-like Cytokine Signaling	0.358	0.0769	#NUM!	PRLR,SOCS2
Regulation of the Epithelial-Mesenchymal Transition Pathway	0.357	0.0617	#NUM!	BRAF,EGR1,FGF13,FGFR1,FGFR2,FZD2,KRAS,MAPK1,MAPK3,TGFBR1
Purine Nucleotides De Novo Biosynthesis II	0.354	0.1	#NUM!	IMPDH2
Apelin Muscle Signaling Pathway	0.352	0.0698	#NUM!	GNG10,NOS3,NRF1
ErbB4 Signaling	0.351	0.0667	1	KRAS,MAPK1,MAPK3,NRG1
Gαq Signaling	0.348	0.0616	0.378	CHUK,GNG10,HMOX1,MAPK1,MAPK3,RGS2,RGS4,RHOV,RND3
Actin Nucleation by ARP-WASP Complex	0.34	0.0641	-1	ACTR2,ARPC4,KRAS,RHOV,RND3
PAK Signaling	0.333	0.0625	1.342	CASP3,KRAS,MAPK1,MAPK3,MAPK8,TNF
Acyl-CoA Hydrolysis	0.324	0.0909	#NUM!	ACOT8
Adenosine Nucleotides Degradation II	0.324	0.0909	#NUM!	XDH
Role of NFAT in Cardiac Hypertrophy	0.323	0.0598	1.667	CAMK2G,CTF1,GNG10,IL6,KRAS,MAPK1,MAPK11,MAPK3,MAPK8,PRKAR1A,TGFBR1
Superpathway of Cholesterol Biosynthesis	0.321	0.0714	#NUM!	MSMO1,SQLE
Antigen Presentation Pathway	0.321	0.0714	#NUM!	B2M,CALR
Role of PI3K/AKT Signaling in the Pathogenesis of Influenza	0.311	0.0652	#NUM!	CASP9,MAPK1,MAPK3
Allograft Rejection Signaling	0.305	0.069	#NUM!	B2M,TNF
Calcium Signaling	0.303	0.0592	0.816	ATF4,CALR,CAMK2G,CREB1,MAPK1,MAPK3,MYH10,PRKAR1A,TRPC6
HOTAIR Regulatory Pathway	0.298	0.0593	0	CDKN1A,HOXD10,KMT2A,LAMTOR5,MDM2,MMP11,MYC,SPP1
Granzyme A Signaling	0.298	0.0833	#NUM!	H1-10
Histamine Degradation	0.298	0.0833	#NUM!	ALDH1A1
CD28 Signaling in T Helper Cells	0.297	0.06	0	ACTR2,ARPC4,CHUK,FOS,JUN,MAPK8
Ephrin Receptor Signaling	0.293	0.0585	-1	ACTR2,ARPC4,ATF4,CREB1,CXCL12,EFNB1,GNG10,KRAS,MAPK1,MAPK3
IL-9 Signaling	0.288	0.0667	#NUM!	SOCS2,TNF
3-phosphoinositide Degradation	0.282	0.0581	0	DUSP1,DUSP10,DUSP5,G6PC,INPP5J,INPP5K,PPP2CA,PPP2R1B,WBP11
Graft-versus-Host Disease Signaling	0.274	0.0645	#NUM!	IL6,TNF
Serotonin Receptor Signaling	0.274	0.0645	#NUM!	MAOA,MAOB
CTLA4 Signaling in Cytotoxic T Lymphocytes	0.273	0.0597	#NUM!	AP2B1,B2M,PPP2CA,PPP2R1B
Dermatan Sulfate Degradation (Metazoa)	0.273	0.0769	#NUM!	IDS
RhoA Signaling	0.272	0.0583	-1.342	ACTR2,ANLN,ARHGAP35,ARPC4,DLC1,RND3
Thrombin Signaling	0.268	0.0571	1.134	CAMK2G,CREB1,GNG10,KRAS,MAPK1,MAPK11,MAPK3,RHOV,RND3,RPS6KB1
Angiopoietin Signaling	0.264	0.0588	#NUM!	CASP9,CHUK,KRAS,NOS3
T Helper Cell Differentiation	0.263	0.06	#NUM!	IL6,TGFBR1,TNF
NER (Nucleotide Excision Repair, Enhanced Pathway)	0.256	0.0575	-1	CCNH,CHAF1A,COPS4,POLD3,UBE2N
Telomere Extension by Telomerase	0.253	0.0714	#NUM!	TINF2
Colanic Acid Building Blocks Biosynthesis	0.253	0.0714	#NUM!	UGDH
Non-Small Cell Lung Cancer Signaling	0.248	0.0568	-0.447	CASP9,KRAS,MAPK1,MAPK3,TP53
Paxillin Signaling	0.248	0.0568	1	ARF1,KRAS,MAPK1,MAPK11,MAPK8
Superpathway of Methionine Degradation	0.246	0.0606	#NUM!	DLD,PCCB
NF-κB Activation by Viruses	0.246	0.0571	0	CHUK,KRAS,MAPK1,MAPK3
Coronavirus Replication Pathway	0.234	0.0588	#NUM!	ARCN1,BAG3
Glutaryl-CoA Degradation	0.234	0.0667	#NUM!	HSD17B10
NAD Salvage Pathway II	0.216	0.0625	#NUM!	NMNAT2
Superpathway of Geranylgeranyldiphosphate Biosynthesis I (via Mevalonate)	0.216	0.0625	#NUM!	FNTB
Axonal Guidance Signaling	0	0.0427	#NUM!	ACTR2,ARPC4,BMP2,BMP4,CXCL12,EFNB1,FZD2,GNG10,KLC1,KRAS,MAPK1,MAPK3,MICAL1,MMP11,PRKAR1A,PSMD14,SEMA3A
Actin Cytoskeleton Signaling	0	0.0423	-0.378	ACTR2,ARHGAP35,ARPC4,FGF13,KRAS,MAPK1,MAPK3,MYH10
Synaptic Long Term Depression	0	0.0496	1.134	KRAS,MAPK1,MAPK3,NOS2,NOS3,PPP2CA,PPP2R1B
Regulation of Actin-based Motility by Rho	0	0.0455	#NUM!	ACTR2,ARPC4,RHOV,RND3
α-Adrenergic Signaling	0	0.0538	#NUM!	GNG10,KRAS,MAPK1,MAPK3,PRKAR1A
Caveolar-mediated Endocytosis Signaling	0	0.0476	#NUM!	ALB,ARCN1,B2M
Role of RIG1-like Receptors in Antiviral Innate Immunity	0	0.0312	#NUM!	CHUK
FcγRIIB Signaling in B Lymphocytes	0	0.0328	#NUM!	KRAS,MAPK8
fMLP Signaling in Neutrophils	0	0.0504	-0.447	ACTR2,ARPC4,GNG10,KRAS,MAPK1,MAPK3
IL-15 Production	0	0.051	1.342	CLK1,FGFR1,FGFR2,IL15,IL6
CCR3 Signaling in Eosinophils	0	0.0442	#NUM!	GNG10,KRAS,MAPK1,MAPK11,MAPK3
Virus Entry via Endocytic Pathways	0	0.0435	#NUM!	AP2B1,B2M,KRAS,TFRC
Cellular Effects of Sildenafil (Viagra)	0	0.0294	#NUM!	MYH10,NOS3,PRKAR1A
iCOS-iCOSL Signaling in T Helper Cells	0	0.0225	#NUM!	CAMK2G,CHUK
Maturity Onset Diabetes of Young (MODY) Signaling	0	0.0192	#NUM!	FABP1
DNA Methylation and Transcriptional Repression Signaling	0	0.0455	#NUM!	MTA1
CREB Signaling in Neurons	0	0.0508	0.688	ADORA2B,ADRA2B,ADRB1,ATF4,CALCRL,CAMK2G,CREB1,FGFR1,FGFR2,FZD2,GNG10,GPR161,IGF2R,KRAS,MAPK1,MAPK3,PRKAR1A,PTGER4,SSTR2,TACR1,TGFBR1
Primary Immunodeficiency Signaling	0	0.05	#NUM!	IL7R
Gα12/13 Signaling	0	0.0526	0.816	CHUK,JUN,KRAS,MAPK1,MAPK3,MAPK8
G Beta Gamma Signaling	0	0.0485	-0.447	GNG10,KRAS,MAPK1,MAPK3,PRKAR1A
G Protein Signaling Mediated by Tubby	0	0.0286	#NUM!	GNG10
FAK Signaling	0	0.0412	#NUM!	CAPN1,KRAS,MAPK1,MAPK3
Phospholipase C Signaling	0	0.0514	0.378	ATF4,CREB1,GNG10,HMOX1,KRAS,MAPK1,MAPK3,PEBP1,RAPGEF3,RHOV,RND3
Role of Wnt/GSK-3β Signaling in the Pathogenesis of Influenza	0	0.04	#NUM!	CSNK1G3,FZD2
Cell Cycle Control of Chromosomal Replication	0	0.0392	#NUM!	CDK1,MCM4
Assembly of RNA Polymerase II Complex	0	0.0213	#NUM!	CCNH
Spliceosomal Cycle	0	0.0208	#NUM!	HSPA8
Dopamine-DARPP32 Feedback in cAMP Signaling	0	0.0483	0	ATF4,CREB1,CREM,CSNK1G3,PPP2CA,PPP2R1B,PRKAR1A
Signaling by Rho Family GTPases	0	0.0452	1.414	ACTR2,ARPC4,FOS,GNG10,JUN,MAPK1,MAPK3,MAPK8,RHOV,RND3
RhoGDI Signaling	0	0.0471	0.447	ACTR2,ARHGAP35,ARPC4,DLC1,GNG10,MYH10,RHOV,RND3
Gap Junction Signaling	0	0.0435	#NUM!	ADRB1,CSNK1G3,GJA1,KRAS,MAPK1,MAPK3,PRKAR1A
nNOS Signaling in Neurons	0	0.025	#NUM!	CAPN1
Netrin Signaling	0	0.0189	#NUM!	PRKAR1A
Heparan Sulfate Biosynthesis	0	0.0392	#NUM!	B3GAT2,SULT2B1
Thyroid Hormone Metabolism II (via Conjugation and/or Degradation)	0	0.0455	#NUM!	LARGE1
Nicotine Degradation III	0	0.0312	#NUM!	LARGE1
Heparan Sulfate Biosynthesis (Late Stages)	0	0.0217	#NUM!	SULT2B1
tRNA Splicing	0	0.0556	#NUM!	TDP2,TSEN15
D-myo-inositol-5-phosphate Metabolism	0	0.0452	1	DUSP1,DUSP10,DUSP5,G6PC,PPP2CA,PPP2R1B,WBP11
Melatonin Degradation I	0	0.0303	#NUM!	LARGE1
Phospholipases	0	0.0227	#NUM!	HMOX1
Chondroitin Sulfate Biosynthesis	0	0.05	#NUM!	B3GAT2,SULT2B1
Dermatan Sulfate Biosynthesis	0	0.0465	#NUM!	B3GAT2,SULT2B1
Dermatan Sulfate Biosynthesis (Late Stages)	0	0.0312	#NUM!	SULT2B1
D-myo-inositol (1,4,5,6)-Tetrakisphosphate Biosynthesis	0	0.0486	1	DUSP1,DUSP10,DUSP5,G6PC,PPP2CA,PPP2R1B,WBP11
Nicotine Degradation II	0	0.0278	#NUM!	LARGE1
Superpathway of Inositol Phosphate Compounds	0	0.0476	0	DUSP1,DUSP10,DUSP5,G6PC,INPP5J,INPP5K,PPP2CA,PPP2R1B,WBP11
D-myo-inositol (3,4,5,6)-tetrakisphosphate Biosynthesis	0	0.0486	1	DUSP1,DUSP10,DUSP5,G6PC,PPP2CA,PPP2R1B,WBP11
3-phosphoinositide Biosynthesis	0	0.0422	1	DUSP1,DUSP10,DUSP5,G6PC,PPP2CA,PPP2R1B,WBP11
Glycolysis I	0	0.05	#NUM!	ENO1
Gluconeogenesis I	0	0.0526	#NUM!	ENO1
Chondroitin Sulfate Biosynthesis (Late Stages)	0	0.0294	#NUM!	SULT2B1
Stearate Biosynthesis I (Animals)	0	0.0227	#NUM!	ACOT8
Oxidative Ethanol Degradation III	0	0.0556	#NUM!	ALDH1A1
Inhibition of Matrix Metalloproteases	0	0.0303	#NUM!	MMP11
Remodeling of Epithelial Adherens Junctions	0	0.0536	#NUM!	ACTR2,ARPC4,EXOC2
Sperm Motility	0	0.026	#NUM!	CLK1,FGFR1,FGFR2,GNG10,PRKAR1A
Tec Kinase Signaling	0	0.0473	#NUM!	FOS,GNG10,MAPK8,RHOV,RND3,TNF,TNFSF10
Wnt/Ca+ pathway	0	0.0566	#NUM!	ATF4,CREB1,FZD2
Nucleotide Excision Repair Pathway	0	0.0286	#NUM!	CCNH
Cardiac β-adrenergic Signaling	0	0.0432	-1.342	ADRB1,GNG10,PPP2CA,PPP2R1B,PRKAR1A,TDP2
GABA Receptor Signaling	0	0.043	#NUM!	AP2B1,GABRB3,GNG10,UBB
Phototransduction Pathway	0	0.0333	#NUM!	PRKAR1A
Glutamate Receptor Signaling	0	0.0392	#NUM!	GNG10,SLC17A1
GPCR-Mediated Integration of Enteroendocrine Signaling Exemplified by an L Cell	0	0.0545	#NUM!	ADRB1,GAL,PRKAR1A
GPCR-Mediated Nutrient Sensing in Enteroendocrine Cells	0	0.0244	#NUM!	GNG10,PRKAR1A
Gustation Pathway	0	0.0297	#NUM!	GNG10,PRKAR1A,TDP2
Phagosome Formation	0	0.03	#NUM!	CLEC7A,RHOV,RND3
Phagosome Maturation	0	0.04	#NUM!	ATP6V1B1,B2M,CALR,CTSD,PRDX2
Macropinocytosis Signaling	0	0.0294	#NUM!	KRAS,RAB34
Th1 Pathway	0	0.0494	0	CD274,IL27RA,IL6,NFIL3
Th2 Pathway	0	0.051	#NUM!	HAVCR1,IL1RL1,JUN,MAF,TGFBR1
GP6 Signaling Pathway	0	0.0288	#NUM!	COL12A1,LAMA1,LAMB3
IL-23 Signaling Pathway	0	0.0286	#NUM!	TNF
Semaphorin Neuronal Repulsive Signaling Pathway	0	0.0417	0.447	MICAL1,PRKAR1A,SEMA3A,TP53,VCAN
Regulation Of The Epithelial Mesenchymal Transition In Development Pathway	0	0.0137	#NUM!	FZD2

## Sheet: Sheet3
869 genes relevant to Cd-induced nephrotoxicity from 107 refs in CTD
gene	upregulated (PMID)	downregulated (PMID)	not specific (PMID)	assignment
AAMP	NA	24067728	NA	-2
ABL2	21120746	NA	NA	2
ACAA1	17327699	NA	NA	2
ACHE	NA	16828738	NA	-2
ACOT8	NA	24067728	NA	-2
ACTG2	21297351	NA	NA	2
ACTR1B	NA	24067728	NA	-2
ACTR2	NA	24284285	NA	-2
ADAMTSL4	23369406	NA	NA	2
ADGRE2	21120746	NA	NA	2
ADH5	NA	23369406	NA	-2
ADIPOR1	23369406	NA	NA	2
ADM	21172416	NA	NA	2
ADORA2B	21172416	NA	NA	2
ADRA2B	23369406	NA	NA	2
ADRB1	NA	21694771	NA	-2
AGXT2	17327699	NA	NA	2
AHSA2P	21120746	NA	NA	2
AIFM2	NA	24067728	NA	-2
AIP	21297351	NA	NA	2
AJUBA	21297351	NA	NA	2
AKIRIN2	23369406	NA	NA	2
AKR1B10	21120746; 21172416	NA	NA	2
AKR1C1	21172416	NA	NA	2
AKR1C14	NA	24067728	NA	-2
AKR1C18	NA	24067728	NA	-2
AKR1C2	21172416; 21120746	NA	NA	2
AKR1C3	21120746	NA	NA	2
AKR1D1	21120746	NA	NA	2
ALAD	NA	NA	21034764	0
ALB	NA	17327699	NA	-2
ALCAM	24067728	NA	NA	2
ALDH1A1	24067728	NA	NA	2
ALDH1L2	21120746	NA	NA	2
AMBP	NA	NA	25286916	0
AMOTL2	24284285	NA	NA	2
ANAPC11	NA	21297351	NA	-2
ANGPTL3	NA	24067728	NA	-2
ANGPTL4	21120746	NA	NA	2
ANKRD1	21172416	NA	NA	2
ANLN	NA	21120746	NA	-2
ANTXR1	NA	24067728	NA	-2
ANXA1	21120746	NA	NA	2
ANXA2P2	23369406	NA	NA	2
AP2B1	NA	24284285	NA	-2
APLP2	NA	23369406	NA	-2
AQP1	20576581	NA	NA	2
ARCN1	21297351	NA	NA	2
AREG	21694771	NA	NA	2
ARF1	23369406	NA	NA	2
ARHGAP35	NA	21120746	NA	-2
ARMC1	NA	24284285	NA	-2
ARPC4	NA	23369406	NA	-2
ASCL2	21120746	NA	NA	2
ASH1L	24067728	NA	NA	2
ASPM	NA	21120746	NA	-2
ATF3	21694771; 21172416	NA	NA	2
ATF4	29870746; 16759985; 25805271	NA	NA	2
ATF6	25805271	NA	NA	2
ATG13	NA	24067728	NA	-2
ATG5	29870746	NA	NA	2
ATMIN	NA	23369406	NA	-2
ATP5F1A	NA	21297351	NA	-2
ATP5H	NA	21297351	NA	-2
ATP5MC1	21297351	NA	NA	2
ATP6V1B1	NA	24067728	NA	-2
ATXN7L3B	NA	23369406	NA	-2
AUH	NA	23369406	NA	-2
AURKA	NA	21120746	NA	-2
AVP	21297351	NA	NA	2
AVPI1	21120746	NA	NA	2
B2M	17327699	NA	NA	2
B3GAT2	NA	24067728	NA	-2
BABAM2	21120746	NA	NA	2
BAG2	23369406	NA	NA	2
BAG3	24284285; 21120746	NA	NA	2
BAK1	26607349; 31419506	NA	NA	2
BANP	NA	24067728	NA	-2
BAX	19135140; 27717697; 25388156; 26607349; 31419506	22356713	NA	2
BBOX1	NA	21120746	NA	-2
BCAT1	NA	NA	21120746	0
BCHE	21120746	NA	NA	2
BCL2	11781163; 21694771	22356713; 19135140; 27717697; 26607349; 31419506; 25805271	NA	-2
BCL2L1	NA	NA	25388156	0
BCL2L2	NA	25388156	NA	-2
BECN1	29870746	NA	NA	2
BHLHB9	NA	24067728	NA	-2
BIRC2	NA	16478757	NA	-2
BIRC3	NA	16478757	NA	-2
BLVRA	NA	24284285	NA	-2
BMP2	21120746	NA	NA	2
BMP4	21297351	NA	NA	2
BPTF	NA	24067728	NA	-2
BRAF	NA	23369406; 21120746	NA	-2
BRD1	NA	21297351	NA	-2
BST2	24067728	NA	NA	2
BTBD6	NA	24067728	NA	-2
BTF3	NA	23369406	NA	-2
BUB1	NA	21120746	NA	-2
BUB1B	NA	21120746	NA	-2
C15ORF65	NA	23369406	NA	-2
C1ORF216	23369406	NA	NA	2
C3	NA	NA	21120746	0
C7ORF31	NA	23369406	NA	-2
C8ORF82	NA	23369406	NA	-2
CA12	21120746	NA	NA	2
CAB39L	23369406	NA	NA	2
CADM3	NA	21120746	NA	-2
CALB2	21694771	NA	NA	2
CALCA	23369406; 21120746	NA	NA	2
CALCRL	NA	21120746	NA	-2
CALR	21694771	NA	NA	2
CAMK2G	18506790	NA	NA	2
CAPN1	28347754	NA	NA	2
CASP12	29870746; 19442655	NA	NA	2
CASP3	26607349; 31419506; 25805271; 23954723; 21787653; 19442655; 16478757; 19135140; 27717697; 25388156	NA	NA	2
CASP7	16478757	NA	NA	2
CASP9	26607349; 23954723; 19442655; 16478757; 19135140	NA	NA	2
CAT	29140578; 24067728	19615871; 17125799; 24706384; 23534466; 17194924; 31419506; 16828738	NA	-2
CAVIN2	NA	24067728	NA	-2
CCAR1	NA	21297351	NA	-2
CCDC88A	NA	21120746	NA	-2
CCL2	25343288	NA	NA	2
CCL21A	NA	24067728	NA	-2
CCNA1	21694771;21120746	NA	NA	2
CCNA2	NA	16730872; 21120746	NA	-2
CCNB1	NA	16730872; 21120746	NA	-2
CCNB2	NA	21120746	NA	-2
CCNF	NA	21120746	NA	-2
CCNH	NA	21297351	NA	-2
CCNT2	23369406	NA	NA	2
CCNYL1	23369406	NA	NA	2
CD274	21120746	NA	NA	2
CD47	NA	23369406	NA	-2
CDA	21120746	NA	NA	2
CDC20	NA	21120746	NA	-2
CDCA2	NA	21120746	NA	-2
CDCA3	NA	21120746	NA	-2
CDCA5	NA	21120746	NA	-2
CDCA8	NA	21120746	NA	-2
CDK1	NA	16730872	NA	-2
CDKN1A	16730872	NA	NA	2
CDKN1B	16730872	27658547	NA	0
CDKN2B	24067728	NA	NA	2
CDKN2C	NA	21120746	NA	-2
CDKN3	NA	21120746	NA	-2
CENPBD1P1	23369406	NA	NA	2
CENPE	NA	21120746	NA	-2
CENPF	NA	21297351; 21120746	NA	-2
CEP55	NA	21120746	NA	-2
CEP83	24067728	NA	NA	2
CES1F	24067728	NA	NA	2
CES2B	24067728	NA	NA	2
CFTR	NA	21120746	NA	-2
CHAF1A	NA	21120746	NA	-2
CHEK1	NA	21120746	NA	-2
CHGA	21694771	NA	NA	2
CHPT1	17327699	NA	NA	2
CHRDL1	21120746	NA	NA	2
CHUK	NA	16478757	NA	-2
CIAO2A	NA	23369406	NA	-2
CIB2	21297351	NA	NA	2
CLCA2	21120746	NA	NA	2
CLDN14	21297351	NA	NA	2
CLDND1	21297351	NA	NA	2
CLEC2L	21297351	NA	NA	2
CLEC7A	21120746	NA	NA	2
CLIC5	NA	20576581	NA	-2
CLIP3	21297351	NA	NA	2
CLIP4	21172416	NA	NA	2
CLK1	24284285; 21120746	NA	NA	2
CNEP1R1	NA	23369406	NA	-2
CNN1	21694771	NA	NA	2
CNN3	24284285	NA	NA	2
CNTN4	21120746	NA	NA	2
COA8	NA	23369406	NA	-2
COL12A1	21120746	NA	NA	2
COPS4	NA	23369406	NA	-2
COQ6	NA	24067728	NA	-2
CORIN	NA	24067728	NA	-2
COX10	NA	23369406	NA	-2
COX5B	NA	23369406	NA	-2
COX6B2	23369406	NA	NA	2
COX8A	NA	21297351	NA	-2
CPE	24067728	NA	NA	2
CREB1	NA	21694771	NA	-2
CREBZF	21297351	NA	NA	2
CREM	21120746	NA	NA	2
CRYAB	15590893; 21120746	NA	NA	2
CSNK1G3	21297351	NA	NA	2
CSRP2	NA	21120746	NA	-2
CST6	21120746	NA	NA	2
CTBP1	21297351	23369406	NA	0
CTF1	21694771	NA	NA	2
CTSD	NA	21297351	NA	-2
CTTN	21297351	NA	NA	2
CUBN	NA	24093454	NA	-2
CXCL12	NA	21120746	NA	-2
CXCL14	NA	21120746	NA	-2
CXCL2	23369406; 21120746	NA	NA	2
CXCL3	21120746	NA	NA	2
CXCL5	21120746	NA	NA	2
CXCL8	24284285	NA	NA	2
CYP2A5	15041070	NA	NA	2
CYP2E1	21120746	NA	NA	2
CYP4A14	NA	24067728	NA	-2
CYP4F11	21120746	NA	NA	2
CYP4F3	21120746	NA	NA	2
CYYR1	NA	23369406	NA	-2
DBI	NA	24284285	NA	-2
DBNDD2	NA	24067728	NA	-2
DCAF6	NA	23369406	NA	-2
DDIT3	18086661; 19442655; 29870746; 27658547; 21694771; 21120746	NA	NA	2
DEDD2	21120746	NA	NA	2
DEFB29	NA	24067728	NA	-2
DIABLO	21297351	NA	NA	2
DIS3	NA	24067728	NA	-2
DKK1	21172416	NA	NA	2
DLC1	21120746	NA	NA	2
DLD	17327699	NA	NA	2
DLGAP1	NA	21120746	NA	-2
DLGAP5	NA	21120746	NA	-2
DLL1	21120746	NA	NA	2
DLX3	21297351	NA	NA	2
DMKN	NA	23369406	NA	-2
DNAJA1	21120746	NA	NA	2
DNAJA4	23369406; 21120746	NA	NA	2
DNAJB1	11985888; 21120746; 24284285	NA	NA	2
DNAJB4	21120746	NA	NA	2
DNAJB6	21120746	NA	NA	2
DNAJB9	21120746	NA	NA	2
DNALI1	NA	21120746	NA	-2
DOK7	23369406	NA	NA	2
DST	NA	NA	21120746	0
DSTN	24067728	NA	NA	2
DTYMK	NA	21120746	NA	-2
DUSP1	21694771; 21172416; 21120746	NA	NA	2
DUSP10	21120746	NA	NA	2
DUSP5	24284285; 21297351	NA	NA	2
DZIP1	NA	21120746	NA	-2
E2F7	21120746	NA	NA	2
E2F8	NA	21120746	NA	-2
ECHDC3	NA	24067728	NA	-2
ECI2	NA	23369406	NA	-2
EDN1	21120746	NA	NA	2
EFNB1	NA	24067728	NA	-2
EGFL6	NA	21120746	NA	-2
EGR1	NA	NA	21694771	0
EGR2	21694771	NA	NA	2
EHMT2	NA	24067728	NA	-2
EIF2B2	21297351	NA	NA	2
EIF2B5	21120746	NA	NA	2
EIF2S1	NA	21297351	NA	-2
EIF3A	NA	21297351	NA	-2
EIF3D	21297351	NA	NA	2
EIF3M	NA	21297351	NA	-2
EIF5B	NA	21297351	NA	-2
ELF1	NA	23369406	NA	-2
ELL2	21172416	NA	NA	2
ELOB	NA	24284285	NA	-2
ELP3	NA	24067728	NA	-2
EMD	NA	21297351	NA	-2
ENO1	26259607	NA	NA	2
ENPP2	21120746	NA	NA	2
EPHX1	17327699	NA	NA	2
ERBIN	21120746	NA	NA	2
ERG	29571895	NA	NA	2
ERN1	21120746	NA	NA	2
ERP44	NA	21120746	NA	-2
ERRFI1	21120746	24067728	NA	0
ESD	NA	21297351	NA	-2
EXOC2	23369406	NA	NA	2
EXPH5	NA	24067728	NA	-2
F11R	NA	21297351	NA	-2
FABP1	NA	24067728	NA	-2
FAM182A	NA	23369406	NA	-2
FAM189B	21297351	NA	NA	2
FANCF	NA	21120746	NA	-2
FANCI	NA	21120746	NA	-2
FAT3	NA	21120746	NA	-2
FBXL20	NA	23369406	NA	-2
FBXL5	NA	24284285	NA	-2
FBXO30	23369406	NA	NA	2
FBXO5	NA	21120746	NA	-2
FCRLA	21120746	NA	NA	2
FDX2	21297351	NA	NA	2
FGF13	NA	21120746	NA	-2
FGF6	21694771	NA	NA	2
FGFR1	23369406	NA	NA	2
FGFR2	NA	21120746	NA	-2
FHL2	24284285	NA	NA	2
FKBP4	23369406; 21120746	NA	NA	2
FLG	23369406	NA	NA	2
FNTB	NA	24067728	NA	-2
FOS	11738272; 18086661; 21694771; 21120746	NA	NA	2
FOSB	21694771	NA	NA	2
FOSL1	21120746	NA	NA	2
FOXE1	21297351	NA	NA	2
FTH1	21120746	NA	NA	2
FUS	21120746	NA	NA	2
FUT3	21120746	NA	NA	2
FZD2	NA	23369406	NA	-2
G0S2	23369406	21120746; 24067728	NA	-2
G3BP1	NA	24067728	NA	-2
G6PC	17327699	NA	NA	2
G6PD	NA	19615871; 17125799	NA	-2
GABRB3	23369406	NA	NA	2
GADD45A	21172416; 24284285	NA	NA	2
GAL	21120746	NA	NA	2
GAL3ST1	NA	24067728	NA	-2
GALNT14	NA	23369406	NA	-2
GALNT7	23369406	NA	NA	2
GAS1	NA	21120746	NA	-2
GC	24067728	NA	NA	2
GCLC	29140578; 25388156; 21120746	NA	NA	2
GCLM	29140578; 25388156; 21172416; 23369406; 21120746	NA	NA	2
GEM	21694771	NA	NA	2
GET1	21297351	NA	NA	2
GGT1	17165624	NA	NA	2
GINS1	NA	21120746	NA	-2
GIPR	21694771	NA	NA	2
GJA1	NA	21120746	NA	-2
GNG10	NA	21297351	NA	-2
GNPDA2	23369406	NA	NA	2
GNS	23369406	NA	NA	2
GPM6A	NA	24067728	NA	-2
GPR161	NA	21120746	NA	-2
GPR27	NA	23369406	NA	-2
GPR37	21120746	NA	NA	2
GPX1	29140578	17369103; 16674991	NA	-2
GPX4	25388156	NA	NA	2
GRHPR	NA	23369406	NA	-2
GRM8	NA	21120746	NA	-2
GSPT1	NA	23369406	NA	-2
GSR	29140578	19615871; 17125799; 16962696	NA	-2
GSTA1	24067728	NA	NA	2
GSTA2	24067728	NA	NA	2
GSTA3	17327699	NA	NA	2
GSTA4	24067728	NA	NA	2
GSTM1	NA	24067728	NA	-2
GSTO1	23369406	NA	NA	2
GSTP1	21787653	NA	NA	2
GTPBP3	24067728	NA	NA	2
GTSE1	NA	21120746	NA	-2
H1-10	NA	23369406	NA	-2
H2AX	27658547	NA	NA	2
H2-Q7	NA	24067728	NA	-2
H6PD	NA	24067728	NA	-2
HAVCR1	19371616; 24093454; 25343288	NA	NA	2
HBA-A1	NA	17327699	NA	-2
HBB	23369406	17327699	NA	0
HECTD3	NA	24067728	NA	-2
HES5	21120746	NA	NA	2
HGH1	NA	24067728	NA	-2
HILPDA	21120746	NA	NA	2
HK2	21694771	NA	NA	2
HMOX1	27005776; 17204476; 16816389; 15242350; 12783778; 24706384; 12974610; 14658758; 29140578; 27658547; 21172416; 24284285; 21297351; 21120746; 24067728	NA	NA	2
HMOX2	24706384	NA	NA	2
HNRNPH1	NA	23369406	NA	-2
HOXA7	NA	24284285	NA	-2
HOXD10	NA	23369406	NA	-2
HPS6	NA	24284285	NA	-2
HSD11B2	NA	22796344	NA	-2
HSD17B10	NA	21297351	NA	-2
HSP27	12915104	NA	NA	2
HSP70	12915104; 16759985	NA	NA	2
HSP90AA1	11985888; 24284285	NA	NA	2
HSP90AB1	24284285	NA	NA	2
HSP90B1	18086661; 25805271	NA	NA	2
HSPA1A	11985888; 21172416; 24284285	NA	NA	2
HSPA1B	21172416; 24284285	NA	NA	2
HSPA1L	21120746	NA	NA	2
HSPA4L	21120746	NA	NA	2
HSPA5	18086661; 29870746; 25805271; 16759985; 20576581; 21694771	NA	NA	2
HSPA6	21172416; 21120746	NA	NA	2
HSPA8	26259607; 24284285	NA	NA	2
HSPB8	21120746	NA	NA	2
HSPD1	11985888; 24284285; 21297351; 21120746	NA	NA	2
HSPE1	11985888; 21120746	NA	NA	2
HSPH1	24284285; 21120746	NA	NA	2
HTRA1	NA	23369406	NA	-2
IDS	23369406	NA	NA	2
IFRD1	21120746	NA	NA	2
IFT46	NA	23369406	NA	-2
IGF2	NA	24067728	NA	-2
IGF2R	17327699	NA	NA	2
IGFBP4	21120746	NA	NA	2
IL13RA1	NA	23369406	NA	-2
IL15	21120746	NA	NA	2
IL1RL1	21120746	NA	NA	2
IL27RA	NA	21120746	NA	-2
IL6	21694771; 21120746	NA	NA	2
IL7	NA	21297351	NA	-2
IL7R	21120746	NA	NA	2
ILK	17327699	NA	NA	2
IMPDH2	21297351	NA	NA	2
INHBA	21694771; 21120746	NA	NA	2
INPP5J	NA	24067728	NA	-2
INPP5K	NA	23369406	NA	-2
INTS6L	NA	24067728	NA	-2
IRAK2	21120746	NA	NA	2
IRF2BPL	21297351	NA	NA	2
ITPA	NA	21297351	NA	-2
JADE1	NA	24067728	NA	-2
JKAMP	21297351	NA	NA	2
JMJD6	21120746	NA	NA	2
JUN	23080431; 11738272; 21172416	21297351	NA	2
JUNB	NA	21694771	NA	-2
JUND	21694771	NA	NA	2
JUP	21297351	NA	NA	2
KCNC1	NA	24284285	NA	-2
KDM5B	NA	23369406	NA	-2
KDM6A	NA	24067728	NA	-2
KEAP1	NA	29140578	NA	-2
KIF11	NA	21120746	NA	-2
KIF20A	NA	21120746	NA	-2
KIF23	NA	21120746	NA	-2
KIF4A	NA	21120746	NA	-2
KLC1	21297351	NA	NA	2
KLF13	NA	24067728	NA	-2
KLF6	24284285; 21120746	NA	NA	2
KLK10	NA	21120746	NA	-2
KLK3	23369406	NA	NA	2
KLK7	21120746	NA	NA	2
KLK8	21120746	NA	NA	2
KMT2A	NA	21120746	NA	-2
KNOP1	NA	24067728	NA	-2
KPNA4	23369406	NA	NA	2
KRAS	NA	21120746	NA	-2
KRT16	NA	NA	21120746	0
KRT6B	NA	24067728	NA	-2
KYAT3	NA	24067728	NA	-2
KYNU	21172416	NA	NA	2
LAMA1	NA	21120746	NA	-2
LAMB3	21120746	NA	NA	2
LAMTOR5	NA	23369406	NA	-2
LARGE1	NA	23369406	NA	-2
LASP1	23369406	NA	NA	2
LDHA	NA	21694771	NA	-2
LINC00674	NA	23369406	NA	-2
LMCD1	24284285	NA	NA	2
LOXL1	NA	21120746	NA	-2
LRP12	NA	21297351	NA	-2
LRP2	NA	20576581	NA	-2
LRRC47	NA	23369406	NA	-2
LRRK2	NA	21120746	NA	-2
LSM10	NA	24067728	NA	-2
LSR	NA	21297351	NA	-2
LUZP1	NA	23369406	NA	-2
LY6E	NA	21120746	NA	-2
LY9	21120746	NA	NA	2
LY96	21120746	NA	NA	2
LYZ1	24067728	NA	NA	2
LYZ2	24067728	NA	NA	2
MACROD1	21297351	NA	NA	2
MAD2L1	NA	21120746	NA	-2
MAF	21694771	NA	NA	2
MAFF	21120746	NA	NA	2
MAFG	21297351	NA	NA	2
MAGI1	21120746	NA	NA	2
MALL	21120746	NA	NA	2
MAOA	24067728	NA	NA	2
MAOB	23369406	NA	NA	2
MAP1B	23369406; 21120746	NA	NA	2
MAP1LC3B	19126599	NA	NA	2
MAP2	21172416	NA	NA	2
MAP4K5	23369406	NA	NA	2
MAPK1	18506790	NA	NA	2
MAPK11	23369406	NA	NA	2
MAPK3	18506790	NA	NA	2
MAPK8	18506790	NA	NA	2
MAPKAPK3	NA	24067728	NA	-2
MCM4	NA	21120746	NA	-2
MDM2	NA	21467746	NA	-2
MED20	NA	23369406	NA	-2
MED25	NA	24067728	NA	-2
METTL1	NA	23369406	NA	-2
MFN2	25388156	NA	NA	2
MGP	17327699	NA	NA	2
MICAL1	21297351	NA	NA	2
MICU3	NA	24067728	NA	-2
MIGA1	NA	24067728	NA	-2
MINDY1	NA	23369406	NA	-2
MKI67	NA	21120746	NA	-2
MMP11	NA	21120746	NA	-2
MOCS1	NA	23369406	NA	-2
MPV17L	NA	24067728	NA	-2
MRFAP1	21297351	NA	NA	2
MRPL1	NA	24067728	NA	-2
MRPL3	21297351	NA	NA	2
MSANTD4	23369406	NA	NA	2
MSMO1	24067728	NA	NA	2
MT1	16226777; 17328220	NA	NA	2
MT1A	12915104; 12974610; 25388156; 21694771; 21297351; 17327699	NA	12140172	2
MT1B	24284285	NA	NA	2
MT1E	24284285	NA	NA	2
MT1H	24284285	NA	NA	2
MT1M	21172416	NA	NA	2
MT2	16226777; 17328220; 24067728	NA	NA	2
MT2A	11985888; 12974610; 25388156; 24284285; 17327699	NA	12140172	2
MT3	21783819; 11738272	NA	NA	2
MTA1	NA	24284285	NA	-2
MTF1	NA	NA	19345278	0
MTHFD2L	21120746	NA	NA	2
MXD1	21120746	NA	NA	2
MYC	11738272; 11781163	NA	NA	2
MYH10	NA	23369406	NA	-2
MYLIP	21120746	NA	NA	2
MYO1C	NA	23369406	NA	-2
NAA38	NA	24284285	NA	-2
NABP1	23369406	NA	NA	2
NBL1	21297351	NA	NA	2
NCAM1	NA	21694771	NA	-2
NCAPG	NA	21120746	NA	-2
NCAPG2	NA	21120746	NA	-2
NCOA7	NA	21120746	NA	-2
NCOR2	21297351	NA	NA	2
NDC80	NA	21120746	NA	-2
NDE1	NA	21120746	NA	-2
NDEL1	NA	21297351	NA	-2
NDUFV1	NA	24284285	NA	-2
NECTIN3	24067728	NA	NA	2
NEK2	NA	21120746	NA	-2
NELFA	NA	24067728	NA	-2
NET1	23369406	NA	NA	2
NFE2L2	27658547; 21172416; 21643505	NA	NA	2
NFIL3	NA	23369406	NA	-2
NIPSNAP2	NA	23369406	NA	-2
NMNAT2	23369406	NA	NA	2
NOP56	21297351	NA	NA	2
NOS2	16226777; 25805271; 25805271	NA	NA	2
NOS3	16226777	NA	NA	2
NPC1	NA	24067728	NA	-2
NPY	21694771	NA	NA	2
NQO1	29140578; 21172416	NA	NA	2
NR4A2	21694771	NA	NA	2
NRF1	25388156	NA	NA	2
NRG1	21120746	NA	NA	2
NRTN	NA	24067728	NA	-2
NUCKS1	NA	24284285	NA	-2
NUF2	NA	NA	21120746	0
NUSAP1	NA	21120746	NA	-2
OAS1	21120746	NA	NA	2
OAT	21297351	NA	NA	2
OAZ2	NA	24067728	NA	-2
OGDHL	NA	21120746	NA	-2
OLAH	21120746	NA	NA	2
OSGIN1	21120746	NA	NA	2
OSTC	NA	21297351	NA	-2
OTUD6B-AS1	NA	23369406	NA	-2
P3H4	21297351	NA	NA	2
PAFAH1B2	21297351	NA	NA	2
PAG1	21120746	NA	NA	2
PATZ1	NA	23369406	NA	-2
PAX2	NA	21120746	NA	-2
PCCB	NA	23369406	NA	-2
PCDH8	NA	NA	21120746	0
PCF11	23369406	NA	NA	2
PDHA1	NA	23369406	NA	-2
PDIA4	NA	21297351	NA	-2
PDK4	NA	24067728	NA	-2
PEBP1	21297351	NA	NA	2
PECR	17327699	NA	NA	2
PELI1	23369406	NA	NA	2
PELO	23369406	NA	NA	2
PENK	21694771	NA	NA	2
PER1	NA	21694771	NA	-2
PER2	NA	24284285	NA	-2
PHACTR1	NA	24067728	NA	-2
PHLDB1	NA	24067728	NA	-2
PITPNC1	NA	21120746	NA	-2
PKP4	NA	23369406	NA	-2
PLAT	21694771	NA	NA	2
PLAU	17327699	NA	NA	2
PLAUR	21120746	NA	NA	2
PLK1	NA	21120746	NA	-2
PLN	NA	21694771	NA	-2
PLOD3	21297351	NA	NA	2
PLP2	NA	21297351	NA	-2
PLS3	24067728	NA	NA	2
PMAIP1	21694771; 21120746	NA	NA	2
PMF1	NA	23369406	NA	-2
PMS2P5	NA	NA	21120746	0
PNKD	NA	24067728	NA	-2
PNPLA3	21120746	NA	NA	2
POLD3	NA	21120746	NA	-2
POLM	21297351	NA	NA	2
POLR3GL	NA	24067728	NA	-2
POLR3H	21297351	NA	NA	2
PPARA	NA	NA	25388156	0
PPARG	25388156	NA	NA	2
PPARGC1B	NA	25388156	NA	-2
PPID	23369406	NA	NA	2
PPIF	21172416; 21120746	NA	NA	2
PPP1R15A	21694771; 21172416; 21120746	NA	NA	2
PPP2CA	21297351	NA	NA	2
PPP2R1B	NA	23369406	NA	-2
PPP4R2	21297351	NA	NA	2
PRC1	NA	21120746	NA	-2
PRDX2	25388156	NA	NA	2
PRKAR1A	NA	21694771	NA	-2
PRKCSH	NA	23369406	NA	-2
PRLR	21120746	24067728	NA	0
PRR15L	NA	24067728	NA	-2
PRRC1	21297351	NA	NA	2
PSMB1	NA	21297351	NA	-2
PSMD14	21297351	NA	NA	2
PSMD6	17327699	NA	NA	2
PTBP1	21297351	NA	NA	2
PTGER4	NA	NA	21120746	0
PTGS2	16226777; 21694771	NA	NA	2
PTMS	NA	23369406	NA	-2
PTPN21	21297351	NA	NA	2
PTPRU	NA	24067728	NA	-2
PTTG1	NA	21120746	NA	-2
PUM2	NA	21297351	NA	-2
PWWP3A	NA	24067728	NA	-2
PXD	NA	17194924	NA	-2
PYURF	NA	24284285	NA	-2
QKI	NA	23369406	NA	-2
R3HCC1L	NA	23369406	NA	-2
RAB34	NA	23369406	NA	-2
RAB42	NA	23369406	NA	-2
RAB4A	NA	24067728	NA	-2
RACGAP1	NA	21120746	NA	-2
RAD1	NA	21120746	NA	-2
RALGPS2	NA	23369406	NA	-2
RAPGEF3	NA	24067728	NA	-2
RAPSN	21297351	NA	NA	2
RASGEF1B	21172416	NA	NA	2
RBP1	17327699	NA	NA	2
RDH9	NA	24067728	NA	-2
RETSAT	17327699	24067728	NA	0
RGCC	NA	NA	21120746	0
RGD1305350	21297351	NA	NA	2
RGS2	24284285; 21120746	NA	NA	2
RGS20	21172416	NA	NA	2
RGS4	21172416	NA	NA	2
RHBG	NA	24067728	NA	-2
RHOV	21120746	24067728	NA	0
RILPL2	NA	21297351	NA	-2
RNASE6	21120746	NA	NA	2
RND3	21172416; 24284285; 21120746	NA	NA	2
RNF144B	NA	NA	21120746	0
RNF145	NA	21297351	NA	-2
RPS6	NA	21297351	NA	-2
RPS6KB1	21297351	NA	NA	2
RRAD	23369406	NA	NA	2
RRM2	NA	21120746	NA	-2
RT1-BB	17327699	NA	NA	2
RT1-EC2	17327699	NA	NA	2
RTN4IP1	NA	23369406	NA	-2
RUP2	NA	17327699	NA	-2
RYBP	21120746	NA	NA	2
RYR1	21120746	NA	NA	2
S100A6	21694771	NA	NA	2
S100A8	21120746	NA	NA	2
S100A9	21120746	NA	NA	2
SAT1	21172416	NA	NA	2
SBNO1	NA	24067728	NA	-2
SCAMP5	NA	24067728	NA	-2
SCD	NA	23369406	NA	-2
SCD1	NA	24067728	NA	-2
SCEL	21120746	NA	NA	2
SCG2	21694771	NA	NA	2
SCN3A	NA	21120746	NA	-2
SCPEP1	21297351	NA	NA	2
SCRIB	NA	24067728	NA	-2
SCTR	NA	21120746	NA	-2
SEC31A	21297351	NA	NA	2
SELENBP1	25343288	NA	NA	2
SELENOI	23369406	NA	NA	2
SEMA3A	21120746	NA	NA	2
SERPINA1A	24067728	NA	NA	2
SERPINA1F	NA	24067728	NA	-2
SERPINB8	21172416	NA	NA	2
SERPINE1	21172416	NA	NA	2
SERPINF1	17327699	21297351	NA	0
SERPINH1	21120746	NA	NA	2
SESN2	24284285	NA	NA	2
SESN3	NA	21120746	NA	-2
SETD2	NA	23369406	NA	-2
SFTA2	23369406	NA	NA	2
SFXN3	NA	23369406	NA	-2
SGCD	21120746	NA	NA	2
SGK1	21694771; 17327699	NA	NA	2
SH3TC2	NA	24067728	NA	-2
SIGIRR	NA	24067728	NA	-2
SIK1	21120746	NA	NA	2
SIX5	NA	21120746	NA	-2
SKP2	NA	21120746	NA	-2
SLC13A1	NA	9486223	NA	-2
SLC16A1	23369406	NA	NA	2
SLC16A11	NA	24067728	NA	-2
SLC16A4	NA	24067728	NA	-2
SLC17A1	21120746	NA	NA	2
SLC17A3	21120746	NA	NA	2
SLC19A3	NA	21120746	NA	-2
SLC20A2	23369406	NA	NA	2
SLC22A12	17327699	NA	NA	2
SLC22A17	NA	24067728	NA	-2
SLC22A19	NA	24067728	NA	-2
SLC23A3	NA	24067728	NA	-2
SLC25A32	NA	24067728	NA	-2
SLC25A4	27717697	NA	NA	2
SLC25A5	NA	27717697	NA	-2
SLC26A1	NA	9925802	NA	-2
SLC29A1	NA	23369406	NA	-2
SLC2A14	NA	21120746	NA	-2
SLC2A3	NA	21120746	NA	-2
SLC2A5	NA	24067728	NA	-2
SLC30A1	21120746	NA	NA	2
SLC30A2	21120746	NA	NA	2
SLC35F2	NA	23369406	NA	-2
SLC37A4	NA	24067728	NA	-2
SLC39A1	NA	24284285	NA	-2
SLC5A1	NA	20060848; 15664265; 12969150; 11749115	NA	-2
SLC5A2	NA	20060848; 12969150; 11749115	NA	-2
SLC5A3	NA	23369406	NA	-2
SLC5A4A	12969150	NA	NA	2
SLC5A4B	12969150; 11749115	NA	NA	2
SLC7A11	21172416; 23369406	NA	NA	2
SLC7A9	17327699	NA	NA	2
SMC4	NA	21120746	NA	-2
SMCR8	NA	23369406	NA	-2
SMU1	NA	21297351	NA	-2
SNAP23	24284285	NA	NA	2
SNAPC2	NA	23369406	NA	-2
SNRNP35	NA	24284285	NA	-2
SNRPF	NA	24284285	NA	-2
SNX10	NA	23369406	NA	-2
SNX11	NA	24067728	NA	-2
SNX25	23369406	NA	NA	2
SOCS2	21120746	NA	NA	2
SOD	NA	17194924	NA	-2
SOD1	29140578; 25388156	NA	NA	2
SOD2	29140578; 25388156	NA	NA	2
SPAG9	23369406	NA	NA	2
SPC25	NA	21120746	NA	-2
SPHK1	21120746	NA	NA	2
SPINK1	21172416	NA	NA	2
SPNS1	21297351	NA	NA	2
SPP1	25343288	NA	NA	2
SPP2	17327699	NA	NA	2
SQLE	24067728	NA	NA	2
SQSTM1	28347754; 21120746; 24067728	29870746; 27658547	NA	2
SRD5A2	21120746	NA	NA	2
SREK1	NA	23369406	NA	-2
SRPK1	23369406	NA	NA	2
SRPK3	21297351	NA	NA	2
SRPRA	21297351	NA	NA	2
SRRM1	NA	23369406	NA	-2
SRXN1	21172416; 21120746	NA	NA	2
SSBP2	NA	23369406	NA	-2
SSTR2	21694771	NA	NA	2
ST8SIA4	NA	21120746	NA	-2
STARD3	NA	24067728	NA	-2
STC2	21172416	NA	NA	2
STK3	21297351	NA	NA	2
STX18	NA	21297351	NA	-2
SULT2B1	21120746	NA	NA	2
SUMO1	NA	21297351	NA	-2
SUSD5	21120746	NA	NA	2
SYPL2	NA	24067728	NA	-2
SYT11	23369406	NA	NA	2
TACR1	21694771	NA	NA	2
TADA3	NA	24067728	NA	-2
TALDO1	21297351	NA	NA	2
TBC1D15	NA	23369406	NA	-2
TBCA	NA	21297351	NA	-2
TBRG4	21297351	NA	NA	2
TCEAL9	24284285	NA	NA	2
TCF19	NA	21120746	NA	-2
TCF20	NA	21297351	NA	-2
TCF7L1	NA	24067728	NA	-2
TCN1	21120746	NA	NA	2
TDP2	NA	23369406	NA	-2
TELO2	NA	23369406	NA	-2
TFAP2B	NA	21120746	NA	-2
TFRC	24067728	NA	NA	2
TGFBR1	21120746	NA	NA	2
TGOLN1	NA	24067728	NA	-2
TH	21694771	NA	NA	2
THAP3	NA	24067728	NA	-2
THBS1	NA	NA	21694771	0
THEM6	NA	24067728	NA	-2
THRAP3	21297351	NA	NA	2
TIMM50	NA	23369406	NA	-2
TINF2	23369406	NA	NA	2
TK1	NA	21120746	NA	-2
TM4SF1	23369406	NA	NA	2
TMC5	23369406	NA	NA	2
TMED10	NA	21297351	NA	-2
TMEM259	NA	23369406	NA	-2
TMEM37	NA	21120746; 23369406	NA	-2
TMEM60	NA	23369406	NA	-2
TMF1	NA	21297351	NA	-2
TMIGD1	24067728	NA	NA	2
TMX1	21297351	NA	NA	2
TNF	NA	NA	21694771	0
TNFAIP2	NA	24067728	NA	-2
TNFAIP3	21120746	NA	NA	2
TNFAIP8	23369406	NA	NA	2
TNFSF10	NA	21120746	NA	-2
TNFSF13	NA	21120746	NA	-2
TNFSF15	21120746	NA	NA	2
TNIK	23369406	NA	NA	2
TNPO1	NA	NA	23369406	0
TNPO3	NA	24067728	NA	-2
TNRC6B	NA	23369406	NA	-2
TOP3B	NA	24067728	NA	-2
TP53	23095357; 24212999; 21467746; 16730872	NA	NA	2
TP53I13	NA	24067728	NA	-2
TPBG	NA	21297351	NA	-2
TPD52L1	23369406	NA	NA	2
TPD52L2	21297351	NA	NA	2
TPX2	NA	21120746	NA	-2
TRIB3	24284285	NA	NA	2
TRIM16	21172416	NA	NA	2
TRPC6	NA	11179201	NA	-2
TRUB2	NA	24067728	NA	-2
TSEN15	NA	23369406	NA	-2
TSN	21297351	NA	NA	2
TSPAN31	NA	23369406	NA	-2
TSSC4	NA	24067728	NA	-2
TTC19	NA	23369406	NA	-2
TTC33	21297351	NA	NA	2
TTC9	21120746	NA	NA	2
TUSC2	NA	24284285	NA	-2
TXNRD1	21172416; 24284285; 21120746	NA	NA	2
UBA6	23369406	NA	NA	2
UBB	23369406	NA	NA	2
UBE2C	NA	21120746	NA	-2
UBE2D1	NA	23095357; 24212999; 21467746	NA	-2
UBE2D2	NA	23095357; 24212999; 21467746	NA	-2
UBE2D3	23369406	23095357; 24212999; 21467746	NA	-2
UBE2D4	NA	23095357; 24212999; 21467746; 21297351	NA	-2
UBE2J1	NA	24067728	NA	-2
UBE2N	NA	24067728	NA	-2
UCK1	NA	23369406	NA	-2
UGDH	24067728	NA	NA	2
UGT2B34	24067728	NA	NA	2
UGT2B5	24067728	NA	NA	2
UPK1B	21120746	NA	NA	2
UPP1	21172416	NA	NA	2
USP39	NA	24067728	NA	-2
USP47	NA	24067728	NA	-2
UTRN	NA	23369406	NA	-2
VCAN	NA	23369406	NA	-2
VILL	NA	24067728	NA	-2
VWF	29571895	NA	NA	2
WAPL	NA	23369406	NA	-2
WBP11	NA	24067728	NA	-2
WDR46	NA	23369406	NA	-2
WIZ	21297351	NA	NA	2
WWP2	NA	24067728	NA	-2
XDH	NA	25940730	NA	-2
XPO5	NA	23369406	NA	-2
YIPF6	23369406	NA	NA	2
YRDC	23369406	NA	NA	2
YWHAZ	23369406	NA	NA	2
ZFAND2A	21172416	NA	NA	2
ZMYND19	NA	23369406	NA	-2
ZNF107	NA	23369406	NA	-2
ZNF114	23369406	NA	NA	2
ZNF358	NA	23369406	NA	-2
ZNF443	NA	21120746	NA	-2
ZNF503	NA	24067728	NA	-2
ZNF568	23369406	NA	NA	2
